# Supplementary material for: On transformative adaptive activation functions in neural networks for gene expression inference
Source: PLoS One. 2021 Jan 14;16(1):e0243915. doi: 10.1371/journal.pone.0243915 (PMC7808640; doi:10.1371/journal.pone.0243915)
Supplement: S1 File — The data necessary for recreating the figures presented in the manuscript. (XLSX) [file pone.0243915.s001.xlsx]

## Sheet: Notes
Notes:
The columns size is the number of samples taken from each cluster, the figures shows the total size (i.e., double of the number in the column size).
There were no results for certain runs of the TAAF MAE by pval as there were no candidates above the threshold.
Data for Figs 5,6 are available at https://github.com/kunc/TAAF-D-GEX with the rest of the code as they were too big to attach.

## Sheet: Fig 1 - Raw results
Parameter combinations	C	No param	A	AC	B	AB	BC	ABC	CD	D	AD	ACD	BD	ABD	BCD	ABCD
C	0	3.85816e-05	0.00109205	0.00129701	0.0018181	0.00217869	0.00225675	0.00260777	0.00383682	0.00387151	0.00500956	0.00517853	0.00534845	0.00552907	0.00561951	0.00567782
No param	-3.85816e-05	0	0.00105347	0.00125843	0.00177952	0.00214011	0.00221817	0.00256919	0.00379824	0.00383293	0.00497098	0.00513995	0.00530987	0.00549049	0.00558093	0.00563923
A	-0.00109205	-0.00105347	0	0.00020496	0.000726055	0.00108664	0.0011647	0.00151572	0.00274478	0.00277946	0.00391751	0.00408648	0.00425641	0.00443703	0.00452747	0.00458577
AC	-0.00129701	-0.00125843	-0.00020496	0	0.000521094	0.00088168	0.000959739	0.00131076	0.00253981	0.0025745	0.00371255	0.00388152	0.00405145	0.00423207	0.0043225	0.00438081
B	-0.0018181	-0.00177952	-0.000726055	-0.000521094	0	0.000360586	0.000438644	0.000789666	0.00201872	0.0020534	0.00319146	0.00336043	0.00353035	0.00371097	0.00380141	0.00385971
AB	-0.00217869	-0.00214011	-0.00108664	-0.00088168	-0.000360586	0	7.80586e-05	0.00042908	0.00165813	0.00169282	0.00283087	0.00299984	0.00316977	0.00335039	0.00344082	0.00349913
BC	-0.00225675	-0.00221817	-0.0011647	-0.000959739	-0.000438644	-7.80586e-05	0	0.000351022	0.00158008	0.00161476	0.00275281	0.00292178	0.00309171	0.00327233	0.00336277	0.00342107
ABC	-0.00260777	-0.00256919	-0.00151572	-0.00131076	-0.000789666	-0.00042908	-0.000351022	0	0.00122905	0.00126374	0.00240179	0.00257076	0.00274068	0.00292131	0.00301174	0.00307005
CD	-0.00383682	-0.00379824	-0.00274478	-0.00253981	-0.00201872	-0.00165813	-0.00158008	-0.00122905	0	3.4684e-05	0.00117274	0.00134171	0.00151163	0.00169225	0.00178269	0.00184099
D	-0.00387151	-0.00383293	-0.00277946	-0.0025745	-0.0020534	-0.00169282	-0.00161476	-0.00126374	-3.4684e-05	0	0.00113805	0.00130702	0.00147695	0.00165757	0.00174801	0.00180631
AD	-0.00500956	-0.00497098	-0.00391751	-0.00371255	-0.00319146	-0.00283087	-0.00275281	-0.00240179	-0.00117274	-0.00113805	0	0.000168971	0.000338894	0.000519514	0.000609953	0.000668255
ACD	-0.00517853	-0.00513995	-0.00408648	-0.00388152	-0.00336043	-0.00299984	-0.00292178	-0.00257076	-0.00134171	-0.00130702	-0.000168971	0	0.000169924	0.000350544	0.000440983	0.000499284
BD	-0.00534845	-0.00530987	-0.00425641	-0.00405145	-0.00353035	-0.00316977	-0.00309171	-0.00274068	-0.00151163	-0.00147695	-0.000338894	-0.000169924	0	0.00018062	0.000271059	0.000329361
ABD	-0.00552907	-0.00549049	-0.00443703	-0.00423207	-0.00371097	-0.00335039	-0.00327233	-0.00292131	-0.00169225	-0.00165757	-0.000519514	-0.000350544	-0.00018062	0	9.04392e-05	0.000148741
BCD	-0.00561951	-0.00558093	-0.00452747	-0.0043225	-0.00380141	-0.00344082	-0.00336277	-0.00301174	-0.00178269	-0.00174801	-0.000609953	-0.000440983	-0.000271059	-9.04392e-05	0	5.83016e-05
ABCD	-0.00567782	-0.00563923	-0.00458577	-0.00438081	-0.00385971	-0.00349913	-0.00342107	-0.00307005	-0.00184099	-0.00180631	-0.000668255	-0.000499284	-0.000329361	-0.000148741	-5.83016e-05	0

## Sheet: Fig 2 - Binary results
Parameter combinations	C	No param	A	AC	B	AB	BC	ABC	CD	D	AD	ACD	BD	ABD	BCD	ABCD
C	0	1	1	1	1	1	1	1	1	1	1	1	1	1	1	1
No param	-1	0	1	1	1	1	1	1	1	1	1	1	1	1	1	1
A	-1	-1	0	1	1	1	1	1	1	1	1	1	1	1	1	1
AC	-1	-1	-1	0	1	1	1	1	1	1	1	1	1	1	1	1
B	-1	-1	-1	-1	0	1	1	1	1	1	1	1	1	1	1	1
AB	-1	-1	-1	-1	-1	0	1	1	1	1	1	1	1	1	1	1
BC	-1	-1	-1	-1	-1	-1	0	1	1	1	1	1	1	1	1	1
ABC	-1	-1	-1	-1	-1	-1	-1	0	1	1	1	1	1	1	1	1
CD	-1	-1	-1	-1	-1	-1	-1	-1	0	1	1	1	1	1	1	1
D	-1	-1	-1	-1	-1	-1	-1	-1	-1	0	1	1	1	1	1	1
AD	-1	-1	-1	-1	-1	-1	-1	-1	-1	-1	0	1	1	1	1	1
ACD	-1	-1	-1	-1	-1	-1	-1	-1	-1	-1	-1	0	1	1	1	1
BD	-1	-1	-1	-1	-1	-1	-1	-1	-1	-1	-1	-1	0	1	1	1
ABD	-1	-1	-1	-1	-1	-1	-1	-1	-1	-1	-1	-1	-1	0	1	1
BCD	-1	-1	-1	-1	-1	-1	-1	-1	-1	-1	-1	-1	-1	-1	0	1
ABCD	-1	-1	-1	-1	-1	-1	-1	-1	-1	-1	-1	-1	-1	-1	-1	0

## Sheet: Fig 3 - Diagram TAAF
sigmoid	TAAF	ensemble	MAE
			0.1637
			0.1627
			0.1372
			0.1371
			0.1409
			0.1406
			0.1354
			0.1352

## Sheet: Fig 4 - Diagram TAAFo
sigmoid	TAAFo	ensemble	MAE
			0.1372
			0.1371
			0.1361
			0.136
			0.1354
			0.1352
			0.144
			0.1339

## Sheet: Figs 5,6 - TAAF scores
row	size	rep	method	f1	tp	fp	fn	recall	precision	total	tn	accuracy	tpr	tnr	npv	fnr	fpr	fdr	for	mcc	f_0.5	f_1	f_2
180697	6	1	new	0.666667	34	25	9	0.790698	0.576271	9518	9450	0.996428	0.790698	0.997361	0.999049	0.209302	0.00263852	0.423729	0.000951475	0.673339	0.609319	0.666667	0.735931
180696	6	1	old	0.541353	36	54	7	0.837209	0.4	9518	9421	0.993591	0.837209	0.994301	0.999258	0.162791	0.00569921	0.6	0.000742469	0.576183	0.44665	0.541353	0.687023
196011	6	2	new	0.677249	64	42	19	0.771084	0.603774	9518	9393	0.993591	0.771084	0.995548	0.997981	0.228916	0.00445151	0.396226	0.0020187	0.679209	0.631164	0.677249	0.730594
196010	6	2	old	0.529412	72	117	11	0.86747	0.380952	9518	9318	0.986552	0.86747	0.987599	0.998821	0.13253	0.0124006	0.619048	0.00117912	0.569853	0.429082	0.529412	0.690979
84977	6	3	new	0	0	1	1	0	0	9518	9516	0.99979	0	0.999895	0.999895	1	0.000105075	1	0.000105075	-0.000105075	0	0	0
84976	6	3	old	1	1	0	0	1	1	9518	9517	1	1	1	1	0	0	0	0	1	1	1	1
63919	6	4	new	0	0	13	1	0	0	9518	9504	0.998529	0	0.998634	0.999895	1	0.00136598	1	0.000105208	-0.000379093	0	0	0
63918	6	4	old	0	0	4	1	0	0	9518	9513	0.999475	0	0.99958	0.999895	1	0.000420301	1	0.000105108	-0.000210183	0	0	0
103117	6	5	new	0.153846	2	2	20	0.0909091	0.5	9518	9494	0.997689	0.0909091	0.999789	0.997898	0.909091	0.000210615	0.5	0.00210217	0.212505	0.263158	0.153846	0.108696
103116	6	5	old	0	0	1	22	0	0	9518	9495	0.997584	0	0.999895	0.997688	1	0.000105307	1	0.00231165	-0.000493391	0	0	0
116329	6	6	new	1	1	0	0	1	1	9518	9517	1	1	1	1	0	0	0	0	1	1	1	1
116328	6	6	old	1	1	0	0	1	1	9518	9517	1	1	1	1	0	0	0	0	1	1	1	1
139013	6	7	new	0.430279	54	133	10	0.84375	0.28877	9518	9321	0.984976	0.84375	0.985932	0.998928	0.15625	0.0140681	0.71123	0.0010717	0.488567	0.332512	0.430279	0.609481
139012	6	7	old	0.362319	50	162	14	0.78125	0.235849	9518	9292	0.981509	0.78125	0.982864	0.998496	0.21875	0.0171356	0.764151	0.00150441	0.423162	0.274123	0.362319	0.534188
169013	6	8	new	0.637288	94	101	6	0.94	0.482051	9518	9317	0.988758	0.94	0.989276	0.999356	0.06	0.0107241	0.517949	0.00064357	0.66885	0.534091	0.637288	0.789916
169012	6	8	old	0.541311	95	156	5	0.95	0.378486	9518	9262	0.983085	0.95	0.983436	0.99946	0.05	0.016564	0.621514	0.000539549	0.59396	0.430254	0.541311	0.729647
111245	6	9	new	0.428571	3	6	2	0.6	0.333333	9518	9507	0.999159	0.6	0.999369	0.99979	0.4	0.000630716	0.666667	0.000210327	0.446837	0.365854	0.428571	0.517241
111244	6	9	old	0.210526	2	12	3	0.4	0.142857	9518	9501	0.998424	0.4	0.998739	0.999684	0.6	0.00126143	0.857143	0.000315657	0.238405	0.163934	0.210526	0.294118
1741	6	10	new	0.457627	27	63	1	0.964286	0.3	9518	9427	0.993276	0.964286	0.993361	0.999894	0.0357143	0.00663857	0.7	0.000106067	0.535904	0.347938	0.457627	0.668317
1740	6	10	old	0.446809	21	45	7	0.75	0.318182	9518	9445	0.994537	0.75	0.995258	0.999259	0.25	0.00474183	0.681818	0.000740584	0.48639	0.359589	0.446809	0.589888
28797	6	11	new	1	1	0	0	1	1	9518	9517	1	1	1	1	0	0	0	0	1	1	1	1
28796	6	11	old	0	0	6	1	0	0	9518	9511	0.999265	0	0.99937	0.999895	1	0.000630451	1	0.00010513	-0.000257448	0	0	0
172917	6	12	new	0.402878	28	80	3	0.903226	0.259259	9518	9407	0.99128	0.903226	0.991567	0.999681	0.0967742	0.00843259	0.740741	0.00031881	0.48135	0.302376	0.402878	0.603448
172916	6	12	old	0.365079	23	72	8	0.741935	0.242105	9518	9415	0.991595	0.741935	0.992411	0.999151	0.258065	0.00758933	0.757895	0.000848987	0.42091	0.279805	0.365079	0.525114
2833	6	13	new	0.372881	11	37	0	1	0.229167	9518	9470	0.996113	1	0.996108	1	0	0.00389187	0.770833	0	0.477781	0.270936	0.372881	0.597826
2832	6	13	old	0.215686	11	80	0	1	0.120879	9518	9427	0.991595	1	0.991585	1	0	0.00841485	0.879121	0	0.346211	0.146667	0.215686	0.407407
133047	6	14	new	0.716729	482	334	47	0.911153	0.590686	9518	8655	0.959971	0.911153	0.962843	0.994599	0.0888469	0.0371565	0.409314	0.00540106	0.715218	0.635381	0.716729	0.821965
133046	6	14	old	0.662001	473	427	56	0.89414	0.525556	9518	8562	0.949254	0.89414	0.952497	0.993502	0.10586	0.0475025	0.474444	0.00649803	0.662913	0.572778	0.662001	0.784151
95569	6	15	new	0.507837	81	150	7	0.920455	0.350649	9518	9280	0.983505	0.920455	0.984093	0.999246	0.0795455	0.0159067	0.649351	0.000753742	0.562581	0.400198	0.507837	0.694683
95568	6	15	old	0.451807	75	169	13	0.852273	0.307377	9518	9261	0.980878	0.852273	0.982078	0.998598	0.147727	0.0179215	0.692623	0.00140177	0.505263	0.352444	0.451807	0.629195
33741	6	16	new	0	0	22	1	0	0	9518	9495	0.997584	0	0.997688	0.999895	1	0.00231165	1	0.000105307	-0.000493391	0	0	0
33740	6	16	old	0	0	19	1	0	0	9518	9498	0.997899	0	0.998004	0.999895	1	0.00199643	1	0.000105274	-0.000458446	0	0	0
190721	6	17	new	1	1	0	0	1	1	9518	9517	1	1	1	1	0	0	0	0	1	1	1	1
190720	6	17	old	1	1	0	0	1	1	9518	9517	1	1	1	1	0	0	0	0	1	1	1	1
128163	6	18	new	0	0	3	1	0	0	9518	9514	0.99958	0	0.999685	0.999895	1	0.000315225	1	0.000105097	-0.000182015	0	0	0
128162	6	18	old	1	1	0	0	1	1	9518	9517	1	1	1	1	0	0	0	0	1	1	1	1
35561	6	19	new	1	1	0	0	1	1	9518	9517	1	1	1	1	0	0	0	0	1	1	1	1
35560	6	19	old	1	1	0	0	1	1	9518	9517	1	1	1	1	0	0	0	0	1	1	1	1
157431	6	20	new	1	1	0	0	1	1	9518	9517	1	1	1	1	0	0	0	0	1	1	1	1
157430	6	20	old	1	1	0	0	1	1	9518	9517	1	1	1	1	0	0	0	0	1	1	1	1
194511	6	21	new	0.358491	19	66	2	0.904762	0.223529	9518	9431	0.992856	0.904762	0.99305	0.999788	0.0952381	0.00694956	0.776471	0.000212022	0.447769	0.263158	0.358491	0.56213
194510	6	21	old	0.42623	13	27	8	0.619048	0.325	9518	9470	0.996323	0.619048	0.997157	0.999156	0.380952	0.002843	0.675	0.00084406	0.44693	0.359116	0.42623	0.524194
77339	6	22	new	0.470588	16	33	3	0.842105	0.326531	9518	9466	0.996218	0.842105	0.996526	0.999683	0.157895	0.00347405	0.673469	0.000316823	0.523042	0.372093	0.470588	0.64
77338	6	22	old	0.309091	17	74	2	0.894737	0.186813	9518	9425	0.992015	0.894737	0.99221	0.999788	0.105263	0.00779029	0.813187	0.000212157	0.406823	0.221932	0.309091	0.508982
10539	6	23	new	0.4	1	3	0	1	0.25	9518	9514	0.999685	1	0.999685	1	0	0.000315225	0.75	0	0.499921	0.294118	0.4	0.625
10538	6	23	old	0.285714	1	5	0	1	0.166667	9518	9512	0.999475	1	0.999475	1	0	0.000525376	0.833333	0	0.408141	0.2	0.285714	0.5
108879	6	24	new	0.586207	136	179	13	0.912752	0.431746	9518	9190	0.979828	0.912752	0.980894	0.998587	0.0872483	0.0191056	0.568254	0.00141258	0.620134	0.482612	0.586207	0.746432
108878	6	24	old	0.495479	137	267	12	0.919463	0.339109	9518	9102	0.970687	0.919463	0.971502	0.998683	0.0805369	0.0284982	0.660891	0.00131666	0.548599	0.388102	0.495479	0.685
143501	6	25	new	0.285714	5	25	0	1	0.166667	9518	9488	0.997373	1	0.997372	1	0	0.00262798	0.833333	0	0.407712	0.2	0.285714	0.5
143500	6	25	old	0.277778	5	26	0	1	0.16129	9518	9487	0.997268	1	0.997267	1	0	0.0027331	0.83871	0	0.40106	0.193798	0.277778	0.490196
142299	6	26	new	1	1	0	0	1	1	9518	9517	1	1	1	1	0	0	0	0	1	1	1	1
142298	6	26	old	1	1	0	0	1	1	9518	9517	1	1	1	1	0	0	0	0	1	1	1	1
17569	6	27	new	1	1	0	0	1	1	9518	9517	1	1	1	1	0	0	0	0	1	1	1	1
17568	6	27	old	0	0	1	1	0	0	9518	9516	0.99979	0	0.999895	0.999895	1	0.000105075	1	0.000105075	-0.000105075	0	0	0
90741	6	28	new	0.714286	5	4	0	1	0.555556	9518	9509	0.99958	1	0.99958	1	0	0.000420477	0.444444	0	0.745199	0.609756	0.714286	0.862069
90740	6	28	old	0.285714	3	13	2	0.6	0.1875	9518	9500	0.998424	0.6	0.998633	0.99979	0.4	0.00136655	0.8125	0.000210482	0.33484	0.217391	0.285714	0.416667
110021	6	29	new	0.363636	2	7	0	1	0.222222	9518	9509	0.999265	1	0.999264	1	0	0.000735603	0.777778	0	0.471231	0.263158	0.363636	0.588235
110020	6	29	old	0.285714	2	10	0	1	0.166667	9518	9506	0.998949	1	0.998949	1	0	0.00105086	0.833333	0	0.408034	0.2	0.285714	0.5
42727	6	30	new	0.725877	662	471	29	0.958032	0.584289	9518	8356	0.947468	0.958032	0.946641	0.996541	0.0419682	0.053359	0.415711	0.00345856	0.724888	0.633735	0.725877	0.849371
42726	6	30	old	0.697137	633	492	58	0.916064	0.562667	9518	8335	0.942215	0.916064	0.944262	0.993089	0.0839363	0.0557381	0.437333	0.00691052	0.69147	0.609709	0.697137	0.813834
126367	6	31	new	0.428571	21	56	0	1	0.272727	9518	9441	0.994116	1	0.994103	1	0	0.0058966	0.727273	0	0.520691	0.319149	0.428571	0.652174
126366	6	31	old	0.327586	19	76	2	0.904762	0.2	9518	9421	0.991805	0.904762	0.991997	0.999788	0.0952381	0.00800253	0.8	0.000212247	0.423275	0.236908	0.327586	0.530726
137339	6	32	new	0.652174	15	14	2	0.882353	0.517241	9518	9487	0.998319	0.882353	0.998526	0.999789	0.117647	0.00147353	0.482759	0.00021077	0.674864	0.56391	0.652174	0.773196
137338	6	32	old	0.461538	15	33	2	0.882353	0.3125	9518	9468	0.996323	0.882353	0.996527	0.999789	0.117647	0.00347332	0.6875	0.000211193	0.523893	0.358852	0.461538	0.646552
101155	6	33	new	1	1	0	0	1	1	9518	9517	1	1	1	1	0	0	0	0	1	1	1	1
101154	6	33	old	1	1	0	0	1	1	9518	9517	1	1	1	1	0	0	0	0	1	1	1	1
78635	6	34	new	0	0	1	1	0	0	9518	9516	0.99979	0	0.999895	0.999895	1	0.000105075	1	0.000105075	-0.000105075	0	0	0
78634	6	34	old	1	1	0	0	1	1	9518	9517	1	1	1	1	0	0	0	0	1	1	1	1
184113	6	35	new	0.682203	161	130	20	0.889503	0.553265	9518	9207	0.98424	0.889503	0.986077	0.997832	0.110497	0.0139231	0.446735	0.00216755	0.694643	0.598513	0.682203	0.793103
184112	6	35	old	0.592727	163	206	18	0.900552	0.441734	9518	9131	0.976466	0.900552	0.977937	0.998033	0.0994475	0.0220628	0.558266	0.00196743	0.621555	0.491853	0.592727	0.745654
69643	6	36	new	0.485788	94	194	5	0.949495	0.326389	9518	9225	0.979092	0.949495	0.979403	0.999458	0.0505051	0.0205967	0.673611	0.000541712	0.550163	0.375699	0.485788	0.687135
69642	6	36	old	0.418502	95	260	4	0.959596	0.267606	9518	9159	0.972263	0.959596	0.972396	0.999563	0.040404	0.0276038	0.732394	0.000436538	0.498999	0.312706	0.418502	0.63249
114853	6	37	new	1	1	0	0	1	1	9518	9517	1	1	1	1	0	0	0	0	1	1	1	1
114852	6	37	old	1	1	0	0	1	1	9518	9517	1	1	1	1	0	0	0	0	1	1	1	1
125455	6	38	new	1	1	0	0	1	1	9518	9517	1	1	1	1	0	0	0	0	1	1	1	1
125454	6	38	old	1	1	0	0	1	1	9518	9517	1	1	1	1	0	0	0	0	1	1	1	1
21777	6	39	new	0	0	2	1	0	0	9518	9515	0.999685	0	0.99979	0.999895	1	0.00021015	1	0.000105086	-0.000148606	0	0	0
21776	6	39	old	0	0	1	1	0	0	9518	9516	0.99979	0	0.999895	0.999895	1	0.000105075	1	0.000105075	-0.000105075	0	0	0
154243	6	40	new	0.584071	66	86	8	0.891892	0.434211	9518	9358	0.990124	0.891892	0.990894	0.999146	0.108108	0.00910631	0.565789	0.000854153	0.618515	0.483871	0.584071	0.736607
154242	6	40	old	0.381503	66	206	8	0.891892	0.242647	9518	9238	0.977516	0.891892	0.978187	0.999135	0.108108	0.0218128	0.757353	0.000865239	0.45866	0.283993	0.381503	0.580986
100959	6	41	new	0	0	2	1	0	0	9518	9515	0.999685	0	0.99979	0.999895	1	0.00021015	1	0.000105086	-0.000148606	0	0	0
100958	6	41	old	0	0	8	1	0	0	9518	9509	0.999054	0	0.999159	0.999895	1	0.000840601	1	0.000105152	-0.000297307	0	0	0
75811	6	42	new	0.363636	2	6	1	0.666667	0.25	9518	9509	0.999265	0.666667	0.999369	0.999895	0.333333	0.000630583	0.75	0.000105152	0.407969	0.285714	0.363636	0.5
75810	6	42	old	0.166667	1	8	2	0.333333	0.111111	9518	9507	0.998949	0.333333	0.999159	0.99979	0.666667	0.000840778	0.888889	0.000210327	0.192025	0.128205	0.166667	0.238095
139091	6	43	new	1	1	0	0	1	1	9518	9517	1	1	1	1	0	0	0	0	1	1	1	1
139090	6	43	old	1	1	0	0	1	1	9518	9517	1	1	1	1	0	0	0	0	1	1	1	1
116801	6	44	new	1	1	0	0	1	1	9518	9517	1	1	1	1	0	0	0	0	1	1	1	1
116800	6	44	old	1	1	0	0	1	1	9518	9517	1	1	1	1	0	0	0	0	1	1	1	1
20773	6	45	new	0.333333	1	1	3	0.25	0.5	9518	9513	0.99958	0.25	0.999895	0.999685	0.75	0.000105108	0.5	0.000315259	0.353368	0.416667	0.333333	0.277778
20772	6	45	old	0.333333	2	6	2	0.5	0.25	9518	9508	0.999159	0.5	0.999369	0.99979	0.5	0.00063065	0.75	0.000210305	0.353182	0.277778	0.333333	0.416667
146087	6	46	new	0.649007	49	50	3	0.942308	0.494949	9518	9416	0.994432	0.942308	0.994718	0.999681	0.0576923	0.00528206	0.505051	0.000318505	0.680795	0.546875	0.649007	0.798046
146086	6	46	old	0.502857	44	79	8	0.846154	0.357724	9518	9387	0.990859	0.846154	0.991654	0.999148	0.153846	0.00834566	0.642276	0.000851517	0.5468	0.404412	0.502857	0.664653
135883	6	47	new	1	1	0	0	1	1	9518	9517	1	1	1	1	0	0	0	0	1	1	1	1
135882	6	47	old	1	1	0	0	1	1	9518	9517	1	1	1	1	0	0	0	0	1	1	1	1
102125	6	48	new	0	0	1	1	0	0	9518	9516	0.99979	0	0.999895	0.999895	1	0.000105075	1	0.000105075	-0.000105075	0	0	0
102124	6	48	old	0	0	1	1	0	0	9518	9516	0.99979	0	0.999895	0.999895	1	0.000105075	1	0.000105075	-0.000105075	0	0	0
132313	6	49	new	0.609272	230	265	30	0.884615	0.464646	9518	8993	0.969006	0.884615	0.971376	0.996675	0.115385	0.0286239	0.535354	0.00332484	0.628401	0.513393	0.609272	0.749186
132312	6	49	old	0.506667	228	412	32	0.876923	0.35625	9518	8846	0.953352	0.876923	0.955498	0.996396	0.123077	0.0445021	0.64375	0.00360442	0.541802	0.404255	0.506667	0.678571
11365	6	50	new	0.666667	1	0	1	0.5	1	9518	9516	0.999895	0.5	1	0.999895	0.5	0	0	0.000105075	0.70707	0.833333	0.666667	0.555556
11364	6	50	old	0	0	1	2	0	0	9518	9515	0.999685	0	0.999895	0.99979	1	0.000105086	1	0.00021015	-0.000148606	0	0	0
187279	6	51	new	0	0	14	1	0	0	9518	9503	0.998424	0	0.998529	0.999895	1	0.00147105	1	0.000105219	-0.000393424	0	0	0
187278	6	51	old	0	0	4	1	0	0	9518	9513	0.999475	0	0.99958	0.999895	1	0.000420301	1	0.000105108	-0.000210183	0	0	0
83897	6	52	new	1	1	0	0	1	1	9518	9517	1	1	1	1	0	0	0	0	1	1	1	1
83896	6	52	old	1	1	0	0	1	1	9518	9517	1	1	1	1	0	0	0	0	1	1	1	1
5901	6	53	new	1	1	0	0	1	1	9518	9517	1	1	1	1	0	0	0	0	1	1	1	1
5900	6	53	old	0	0	1	1	0	0	9518	9516	0.99979	0	0.999895	0.999895	1	0.000105075	1	0.000105075	-0.000105075	0	0	0
141573	6	54	new	0.393822	51	154	3	0.944444	0.24878	9518	9310	0.983505	0.944444	0.983728	0.999678	0.0555556	0.0162722	0.75122	0.00032213	0.480221	0.291762	0.393822	0.605701
141572	6	54	old	0.434343	43	101	11	0.796296	0.298611	9518	9363	0.988233	0.796296	0.989328	0.998827	0.203704	0.010672	0.701389	0.00117346	0.483399	0.34127	0.434343	0.597222
192683	6	55	new	0.741066	591	327	86	0.872969	0.643791	9518	8514	0.956609	0.872969	0.963013	0.99	0.127031	0.0369868	0.356209	0.01	0.7279	0.679467	0.741066	0.814948
192682	6	55	old	0.662709	614	562	63	0.906942	0.522109	9518	8279	0.934335	0.906942	0.936433	0.992448	0.0930576	0.0635675	0.477891	0.00755215	0.65876	0.570526	0.662709	0.790422
26057	6	56	new	0.105263	6	102	0	1	0.0555556	9518	9410	0.989283	1	0.989277	1	0	0.0107233	0.944444	0	0.234435	0.0684932	0.105263	0.227273
26056	6	56	old	0.0704225	5	131	1	0.833333	0.0367647	9518	9381	0.986132	0.833333	0.986228	0.999893	0.166667	0.0137721	0.963235	0.000106587	0.173331	0.0454545	0.0704225	0.15625
122409	6	57	new	0.4	5	13	2	0.714286	0.277778	9518	9498	0.998424	0.714286	0.998633	0.999789	0.285714	0.00136684	0.722222	0.000210526	0.44484	0.316456	0.4	0.543478
122408	6	57	old	0.434783	5	11	2	0.714286	0.3125	9518	9500	0.998634	0.714286	0.998843	0.99979	0.285714	0.00115656	0.6875	0.000210482	0.471914	0.352113	0.434783	0.568182
60447	6	58	new	0.5323	103	173	8	0.927928	0.373188	9518	9234	0.980983	0.927928	0.981609	0.999134	0.0720721	0.0183906	0.626812	0.000865614	0.581929	0.423868	0.5323	0.715278
60446	6	58	old	0.432836	87	204	24	0.783784	0.298969	9518	9203	0.976045	0.783784	0.978314	0.997399	0.216216	0.021686	0.701031	0.00260106	0.475249	0.341176	0.432836	0.591837
123207	6	59	new	0.25	1	2	4	0.2	0.333333	9518	9511	0.99937	0.2	0.99979	0.99958	0.8	0.000210239	0.666667	0.000420389	0.2579	0.294118	0.25	0.217391
123206	6	59	old	0.181818	1	5	4	0.2	0.166667	9518	9508	0.999054	0.2	0.999474	0.999579	0.8	0.000525597	0.833333	0.000420521	0.182104	0.172414	0.181818	0.192308
37871	6	60	new	1	1	0	0	1	1	9518	9517	1	1	1	1	0	0	0	0	1	1	1	1
37870	6	60	old	1	1	0	0	1	1	9518	9517	1	1	1	1	0	0	0	0	1	1	1	1
39521	6	61	new	1	1	0	0	1	1	9518	9517	1	1	1	1	0	0	0	0	1	1	1	1
39520	6	61	old	1	1	0	0	1	1	9518	9517	1	1	1	1	0	0	0	0	1	1	1	1
142307	6	62	new	0.0666667	3	83	1	0.75	0.0348837	9518	9431	0.991175	0.75	0.991276	0.999894	0.25	0.00872399	0.965116	0.000106022	0.160561	0.0431034	0.0666667	0.147059
142306	6	62	old	0.0540541	3	104	1	0.75	0.0280374	9518	9410	0.988968	0.75	0.989069	0.999894	0.25	0.0109313	0.971963	0.000106259	0.143677	0.0347222	0.0540541	0.121951
27193	6	63	new	0.25	3	18	0	1	0.142857	9518	9497	0.998109	1	0.998108	1	0	0.00189175	0.857143	0	0.377607	0.172414	0.25	0.454545
27192	6	63	old	0.285714	1	3	2	0.333333	0.25	9518	9512	0.999475	0.333333	0.999685	0.99979	0.666667	0.000315292	0.75	0.000210217	0.288417	0.263158	0.285714	0.3125
186275	6	64	new	0.666667	1	0	1	0.5	1	9518	9516	0.999895	0.5	1	0.999895	0.5	0	0	0.000105075	0.70707	0.833333	0.666667	0.555556
186274	6	64	old	0	0	1	2	0	0	9518	9515	0.999685	0	0.999895	0.99979	1	0.000105086	1	0.00021015	-0.000148606	0	0	0
188107	6	65	new	0.442529	77	189	5	0.939024	0.289474	9518	9247	0.979618	0.939024	0.97997	0.99946	0.0609756	0.0200297	0.710526	0.000540424	0.515294	0.335951	0.442529	0.648148
188106	6	65	old	0.462046	70	151	12	0.853659	0.316742	9518	9285	0.982875	0.853659	0.983997	0.998709	0.146341	0.0160025	0.683258	0.00129074	0.514043	0.362319	0.462046	0.637523
47699	6	66	new	1	1	0	0	1	1	9518	9517	1	1	1	1	0	0	0	0	1	1	1	1
47698	6	66	old	0	0	1	1	0	0	9518	9516	0.99979	0	0.999895	0.999895	1	0.000105075	1	0.000105075	-0.000105075	0	0	0
171229	6	67	new	0.675862	49	34	13	0.790323	0.590361	9518	9422	0.995062	0.790323	0.996404	0.998622	0.209677	0.0035956	0.409639	0.00137785	0.680712	0.621827	0.675862	0.740181
171228	6	67	old	0.627451	48	43	14	0.774194	0.527473	9518	9413	0.994011	0.774194	0.995453	0.998515	0.225806	0.00454738	0.472527	0.0014851	0.636258	0.56338	0.627451	0.707965
73471	6	68	new	0.4	2	5	1	0.666667	0.285714	9518	9510	0.99937	0.666667	0.999475	0.999895	0.333333	0.000525486	0.714286	0.000105141	0.436183	0.322581	0.4	0.526316
73470	6	68	old	0	0	3	3	0	0	9518	9512	0.99937	0	0.999685	0.999685	1	0.000315292	1	0.000315292	-0.000315292	0	0	0
84883	6	69	new	0	0	3	1	0	0	9518	9514	0.99958	0	0.999685	0.999895	1	0.000315225	1	0.000105097	-0.000182015	0	0	0
84882	6	69	old	0	0	4	1	0	0	9518	9513	0.999475	0	0.99958	0.999895	1	0.000420301	1	0.000105108	-0.000210183	0	0	0
66633	6	70	new	1	1	0	0	1	1	9518	9517	1	1	1	1	0	0	0	0	1	1	1	1
66632	6	70	old	1	1	0	0	1	1	9518	9517	1	1	1	1	0	0	0	0	1	1	1	1
155895	6	71	new	1	1	0	0	1	1	9518	9517	1	1	1	1	0	0	0	0	1	1	1	1
155894	6	71	old	1	1	0	0	1	1	9518	9517	1	1	1	1	0	0	0	0	1	1	1	1
84763	6	72	new	1	1	0	0	1	1	9518	9517	1	1	1	1	0	0	0	0	1	1	1	1
84762	6	72	old	1	1	0	0	1	1	9518	9517	1	1	1	1	0	0	0	0	1	1	1	1
175665	6	73	new	1	1	0	0	1	1	9518	9517	1	1	1	1	0	0	0	0	1	1	1	1
175664	6	73	old	1	1	0	0	1	1	9518	9517	1	1	1	1	0	0	0	0	1	1	1	1
41439	6	74	new	0.333333	14	54	2	0.875	0.205882	9518	9448	0.994116	0.875	0.994317	0.999788	0.125	0.00568301	0.794118	0.00021164	0.422839	0.243056	0.333333	0.530303
41438	6	74	old	0.348837	15	55	1	0.9375	0.214286	9518	9447	0.994116	0.9375	0.994212	0.999894	0.0625	0.00578826	0.785714	0.000105843	0.446715	0.253378	0.348837	0.559701
112057	6	75	new	0.346154	9	31	3	0.75	0.225	9518	9475	0.996428	0.75	0.996739	0.999683	0.25	0.0032611	0.775	0.000316522	0.409609	0.261628	0.346154	0.511364
112056	6	75	old	0.258065	8	42	4	0.666667	0.16	9518	9464	0.995167	0.666667	0.995582	0.999578	0.333333	0.00441826	0.84	0.000422476	0.325085	0.188679	0.258065	0.408163
123819	6	76	new	0.36	9	32	0	1	0.219512	9518	9477	0.996638	1	0.996635	1	0	0.00336523	0.780488	0	0.467732	0.260116	0.36	0.584416
123818	6	76	old	0.175	7	64	2	0.777778	0.0985915	9518	9445	0.993066	0.777778	0.99327	0.999788	0.222222	0.00673047	0.901408	0.000211707	0.275419	0.119454	0.175	0.327103
127715	6	77	new	0.42	63	161	13	0.828947	0.28125	9518	9281	0.981719	0.828947	0.982949	0.998601	0.171053	0.0170515	0.71875	0.00139875	0.476666	0.324074	0.42	0.596591
127714	6	77	old	0.357542	64	218	12	0.842105	0.22695	9518	9224	0.975835	0.842105	0.976912	0.998701	0.157895	0.0230883	0.77305	0.00129926	0.429898	0.265781	0.357542	0.546075
133033	6	78	new	0.569231	37	45	11	0.770833	0.45122	9518	9425	0.994116	0.770833	0.995248	0.998834	0.229167	0.00475185	0.54878	0.00116575	0.587178	0.492021	0.569231	0.675182
133032	6	78	old	0.425	17	15	31	0.354167	0.53125	9518	9455	0.995167	0.354167	0.998416	0.996732	0.645833	0.00158395	0.46875	0.00326797	0.43146	0.482955	0.425	0.379464
66431	6	79	new	0.333333	4	16	0	1	0.2	9518	9498	0.998319	1	0.998318	1	0	0.00168173	0.8	0	0.446837	0.238095	0.333333	0.555556
66430	6	79	old	0.333333	2	6	2	0.5	0.25	9518	9508	0.999159	0.5	0.999369	0.99979	0.5	0.00063065	0.75	0.000210305	0.353182	0.277778	0.333333	0.416667
29987	6	80	new	0.666667	4	4	0	1	0.5	9518	9510	0.99958	1	0.99958	1	0	0.000420433	0.5	0	0.706958	0.555556	0.666667	0.833333
29986	6	80	old	0.533333	4	7	0	1	0.363636	9518	9507	0.999265	1	0.999264	1	0	0.000735758	0.636364	0	0.602801	0.416667	0.533333	0.740741
5285	6	81	new	0.627249	122	130	15	0.890511	0.484127	9518	9251	0.984766	0.890511	0.986142	0.998381	0.109489	0.0138578	0.515873	0.00161882	0.650379	0.532751	0.627249	0.7625
5284	6	81	old	0.454225	129	302	8	0.941606	0.299304	9518	9079	0.96743	0.941606	0.967807	0.99912	0.0583942	0.0321927	0.700696	0.000880379	0.520951	0.346588	0.454225	0.658836
145137	6	82	new	1	1	0	0	1	1	9518	9517	1	1	1	1	0	0	0	0	1	1	1	1
145136	6	82	old	1	1	0	0	1	1	9518	9517	1	1	1	1	0	0	0	0	1	1	1	1
39251	6	83	new	0.217687	16	113	2	0.888889	0.124031	9518	9387	0.987918	0.888889	0.988105	0.999787	0.111111	0.0118947	0.875969	0.000213015	0.329526	0.149813	0.217687	0.39801
39250	6	83	old	0.220588	15	103	3	0.833333	0.127119	9518	9397	0.988863	0.833333	0.989158	0.999681	0.166667	0.0108421	0.872881	0.000319149	0.322942	0.153061	0.220588	0.394737
1939	6	84	new	0.5	4	8	0	1	0.333333	9518	9506	0.999159	1	0.999159	1	0	0.000840866	0.666667	0	0.577107	0.384615	0.5	0.714286
1938	6	84	old	0.222222	3	20	1	0.75	0.130435	9518	9494	0.997794	0.75	0.997898	0.999895	0.25	0.00210217	0.869565	0.000105319	0.312207	0.15625	0.222222	0.384615
10861	6	85	new	1	1	0	0	1	1	9518	9517	1	1	1	1	0	0	0	0	1	1	1	1
10860	6	85	old	1	1	0	0	1	1	9518	9517	1	1	1	1	0	0	0	0	1	1	1	1
31849	6	86	new	0.232558	10	66	0	1	0.131579	9518	9442	0.993066	1	0.993058	1	0	0.00694152	0.868421	0	0.361477	0.159236	0.232558	0.431034
31848	6	86	old	0.243902	10	62	0	1	0.138889	9518	9446	0.993486	1	0.993479	1	0	0.00652082	0.861111	0	0.371461	0.167785	0.243902	0.446429
141805	6	87	new	0	0	41	1	0	0	9518	9476	0.995587	0	0.995692	0.999894	1	0.00430808	1	0.000105519	-0.000674227	0	0	0
141804	6	87	old	0	0	69	1	0	0	9518	9448	0.992646	0	0.99275	0.999894	1	0.00725018	1	0.000105831	-0.000875955	0	0	0
56267	6	88	new	0	0	1	1	0	0	9518	9516	0.99979	0	0.999895	0.999895	1	0.000105075	1	0.000105075	-0.000105075	0	0	0
56266	6	88	old	0	0	1	1	0	0	9518	9516	0.99979	0	0.999895	0.999895	1	0.000105075	1	0.000105075	-0.000105075	0	0	0
23227	6	89	new	0.588235	10	14	0	1	0.416667	9518	9494	0.998529	1	0.998528	1	0	0.00147244	0.583333	0	0.645022	0.471698	0.588235	0.78125
23226	6	89	old	0.444444	10	25	0	1	0.285714	9518	9483	0.997373	1	0.997371	1	0	0.00262936	0.714286	0	0.533819	0.333333	0.444444	0.666667
185577	6	90	new	1	1	0	0	1	1	9518	9517	1	1	1	1	0	0	0	0	1	1	1	1
185576	6	90	old	1	1	0	0	1	1	9518	9517	1	1	1	1	0	0	0	0	1	1	1	1
92813	6	91	new	0.444444	2	5	0	1	0.285714	9518	9511	0.999475	1	0.999475	1	0	0.000525431	0.714286	0	0.534382	0.333333	0.444444	0.666667
92812	6	91	old	0.4	1	2	1	0.5	0.333333	9518	9514	0.999685	0.5	0.99979	0.999895	0.5	0.000210172	0.666667	0.000105097	0.408098	0.357143	0.4	0.454545
185325	6	92	new	0.543624	81	123	13	0.861702	0.397059	9518	9301	0.985711	0.861702	0.986948	0.998604	0.138298	0.0130518	0.602941	0.00139575	0.579465	0.445055	0.543624	0.698276
185324	6	92	old	0.421594	82	213	12	0.87234	0.277966	9518	9211	0.976361	0.87234	0.977398	0.998699	0.12766	0.0226019	0.722034	0.0013011	0.484864	0.321821	0.421594	0.611028
169393	6	93	new	0.470588	24	50	4	0.857143	0.324324	9518	9440	0.994327	0.857143	0.994731	0.999576	0.142857	0.0052687	0.675676	0.000423549	0.525283	0.37037	0.470588	0.645161
169392	6	93	old	0.335484	26	101	2	0.928571	0.204724	9518	9389	0.989178	0.928571	0.989357	0.999787	0.0714286	0.0106428	0.795276	0.00021297	0.433275	0.242537	0.335484	0.543933
158247	6	94	new	0.25	2	5	7	0.222222	0.285714	9518	9504	0.998739	0.222222	0.999474	0.999264	0.777778	0.000525818	0.714286	0.00073599	0.251354	0.27027	0.25	0.232558
158246	6	94	old	0.363636	6	18	3	0.666667	0.25	9518	9491	0.997794	0.666667	0.998107	0.999684	0.333333	0.00189294	0.75	0.000315989	0.407411	0.285714	0.363636	0.5
135531	6	95	new	0.528571	37	64	2	0.948718	0.366337	9518	9415	0.993066	0.948718	0.993248	0.999788	0.0512821	0.00675177	0.633663	0.000212382	0.587262	0.417607	0.528571	0.719844
135530	6	95	old	0.315789	36	153	3	0.923077	0.190476	9518	9326	0.98361	0.923077	0.983859	0.999678	0.0769231	0.0161409	0.809524	0.000321578	0.415281	0.226415	0.315789	0.521739
109335	6	96	new	0.647564	113	112	11	0.91129	0.502222	9518	9282	0.987077	0.91129	0.988077	0.998816	0.0887097	0.0119225	0.497778	0.00118369	0.671281	0.551758	0.647564	0.783634
109334	6	96	old	0.633431	108	109	16	0.870968	0.497696	9518	9285	0.986867	0.870968	0.988397	0.99828	0.129032	0.0116032	0.502304	0.00172025	0.652858	0.544355	0.633431	0.757363
168213	6	97	new	0.666667	1	0	1	0.5	1	9518	9516	0.999895	0.5	1	0.999895	0.5	0	0	0.000105075	0.70707	0.833333	0.666667	0.555556
168212	6	97	old	0	0	1	2	0	0	9518	9515	0.999685	0	0.999895	0.99979	1	0.000105086	1	0.00021015	-0.000148606	0	0	0
146565	6	98	new	0.230769	9	58	2	0.818182	0.134328	9518	9449	0.993696	0.818182	0.993899	0.999788	0.181818	0.00610077	0.865672	0.000211618	0.330021	0.16129	0.230769	0.405405
146564	6	98	old	0.207792	8	58	3	0.727273	0.121212	9518	9449	0.993591	0.727273	0.993899	0.999683	0.272727	0.00610077	0.878788	0.000317393	0.295273	0.145455	0.207792	0.363636
178091	6	99	new	0.631579	6	4	3	0.666667	0.6	9518	9505	0.999265	0.666667	0.999579	0.999684	0.333333	0.000420654	0.4	0.000315524	0.63209	0.612245	0.631579	0.652174
178090	6	99	old	0.5	5	6	4	0.555556	0.454545	9518	9503	0.998949	0.555556	0.999369	0.999579	0.444444	0.000630981	0.545455	0.000420743	0.502001	0.471698	0.5	0.531915
114385	6	100	new	0.473684	9	19	1	0.9	0.321429	9518	9489	0.997899	0.9	0.998002	0.999895	0.1	0.00199832	0.678571	0.000105374	0.537167	0.368852	0.473684	0.661765
114384	6	100	old	0.181818	9	80	1	0.9	0.101124	9518	9428	0.99149	0.9	0.991586	0.999894	0.1	0.00841397	0.898876	0.000106056	0.30011	0.122951	0.181818	0.348837
194793	6	101	new	0.568807	186	267	15	0.925373	0.410596	9518	9050	0.970372	0.925373	0.971343	0.998345	0.0746269	0.0286573	0.589404	0.00165472	0.605561	0.461997	0.568807	0.739857
194792	6	101	old	0.475066	181	380	20	0.900498	0.322638	9518	8937	0.957974	0.900498	0.959214	0.997767	0.0995025	0.0407857	0.677362	0.00223289	0.524839	0.370143	0.475066	0.663004
56737	6	102	new	0.543396	72	116	5	0.935065	0.382979	9518	9325	0.987287	0.935065	0.987713	0.999464	0.0649351	0.0122868	0.617021	0.000535906	0.594062	0.434258	0.543396	0.725806
56736	6	102	old	0.501767	71	135	6	0.922078	0.34466	9518	9306	0.985186	0.922078	0.985701	0.999356	0.0779221	0.0142993	0.65534	0.00064433	0.558829	0.394007	0.501767	0.690661
111697	6	103	new	0.56241	196	267	38	0.837607	0.423326	9518	9017	0.967955	0.837607	0.971241	0.995803	0.162393	0.0287592	0.576674	0.00419658	0.582247	0.469799	0.56241	0.7005
111696	6	103	old	0.543834	183	256	51	0.782051	0.416856	9518	9028	0.967745	0.782051	0.972426	0.994383	0.217949	0.0275743	0.583144	0.00561736	0.557019	0.459799	0.543834	0.665455
156411	6	104	new	0.432432	8	14	7	0.533333	0.363636	9518	9489	0.997794	0.533333	0.998527	0.999263	0.466667	0.00147322	0.636364	0.000737152	0.439331	0.38835	0.432432	0.487805
156410	6	104	old	0.421053	8	15	7	0.533333	0.347826	9518	9488	0.997689	0.533333	0.998422	0.999263	0.466667	0.00157845	0.652174	0.00073723	0.429612	0.373832	0.421053	0.481928
63377	6	105	new	0	0	9	1	0	0	9518	9508	0.998949	0	0.999054	0.999895	1	0.000945676	1	0.000105164	-0.000315358	0	0	0
63376	6	105	old	0	0	20	1	0	0	9518	9497	0.997794	0	0.997898	0.999895	1	0.0021015	1	0.000105285	-0.00047038	0	0	0
44315	6	106	new	0.387097	6	18	1	0.857143	0.25	9518	9493	0.998004	0.857143	0.998107	0.999895	0.142857	0.00189255	0.75	0.00010533	0.462301	0.291262	0.387097	0.576923
44314	6	106	old	0.48	6	12	1	0.857143	0.333333	9518	9499	0.998634	0.857143	0.998738	0.999895	0.142857	0.0012617	0.666667	0.000105263	0.534045	0.379747	0.48	0.652174
17845	6	107	new	1	1	0	0	1	1	9518	9517	1	1	1	1	0	0	0	0	1	1	1	1
17844	6	107	old	1	1	0	0	1	1	9518	9517	1	1	1	1	0	0	0	0	1	1	1	1
147687	6	108	new	0	0	26	1	0	0	9518	9491	0.997163	0	0.997268	0.999895	1	0.00273195	1	0.000105352	-0.000536485	0	0	0
147686	6	108	old	0	0	27	1	0	0	9518	9490	0.997058	0	0.997163	0.999895	1	0.00283703	1	0.000105363	-0.000546734	0	0	0
25611	6	109	new	0.523039	210	375	8	0.963303	0.358974	9518	8925	0.95976	0.963303	0.959677	0.999104	0.0366972	0.0403226	0.641026	0.000895556	0.574891	0.410477	0.523039	0.720659
25610	6	109	old	0.494145	211	425	7	0.96789	0.331761	9518	8875	0.954612	0.96789	0.954301	0.999212	0.0321101	0.0456989	0.668239	0.000788111	0.552467	0.38197	0.494145	0.699602
143559	6	110	new	0.412214	27	76	1	0.964286	0.262136	9518	9414	0.99191	0.964286	0.991992	0.999894	0.0357143	0.00800843	0.737864	0.000106213	0.500573	0.306818	0.412214	0.627907
143558	6	110	old	0.333333	26	102	2	0.928571	0.203125	9518	9388	0.989073	0.928571	0.989252	0.999787	0.0714286	0.0107482	0.796875	0.000212993	0.431552	0.240741	0.333333	0.541667
69951	6	111	new	1	1	0	0	1	1	9518	9517	1	1	1	1	0	0	0	0	1	1	1	1
69950	6	111	old	0	0	1	1	0	0	9518	9516	0.99979	0	0.999895	0.999895	1	0.000105075	1	0.000105075	-0.000105075	0	0	0
112765	6	112	new	0.6	3	1	3	0.5	0.75	9518	9511	0.99958	0.5	0.999895	0.999685	0.5	0.00010513	0.25	0.000315325	0.612179	0.681818	0.6	0.535714
112764	6	112	old	0.461538	3	4	3	0.5	0.428571	9518	9508	0.999265	0.5	0.999579	0.999685	0.5	0.000420521	0.571429	0.000315424	0.462545	0.441176	0.461538	0.483871
88875	6	113	new	0.222222	3	21	0	1	0.125	9518	9494	0.997794	1	0.997793	1	0	0.00220704	0.875	0	0.353163	0.151515	0.222222	0.416667
88874	6	113	old	0.157895	3	32	0	1	0.0857143	9518	9483	0.996638	1	0.996637	1	0	0.00336311	0.914286	0	0.292277	0.104895	0.157895	0.319149
141387	6	114	new	0.575342	21	29	2	0.913043	0.42	9518	9466	0.996743	0.913043	0.996946	0.999789	0.0869565	0.00305424	0.58	0.000211238	0.618064	0.470852	0.575342	0.739437
141386	6	114	old	0.44186	19	44	4	0.826087	0.301587	9518	9451	0.994957	0.826087	0.995366	0.999577	0.173913	0.00463402	0.698413	0.000423057	0.497385	0.345455	0.44186	0.612903
78495	6	115	new	0.5	67	126	8	0.893333	0.34715	9518	9317	0.985921	0.893333	0.986657	0.999142	0.106667	0.0133432	0.65285	0.000857909	0.552027	0.395514	0.5	0.679513
78494	6	115	old	0.367021	69	232	6	0.92	0.229236	9518	9211	0.974995	0.92	0.975432	0.999349	0.08	0.0245685	0.770764	0.000650971	0.452418	0.269742	0.367021	0.574043
1335	6	116	new	0.577778	13	8	11	0.541667	0.619048	9518	9486	0.998004	0.541667	0.999157	0.998842	0.458333	0.000842637	0.380952	0.00115826	0.578074	0.601852	0.577778	0.555556
1334	6	116	old	0.407407	22	62	2	0.916667	0.261905	9518	9432	0.993276	0.916667	0.99347	0.999788	0.0833333	0.00653044	0.738095	0.000211999	0.488033	0.305556	0.407407	0.611111
173239	6	117	new	1	1	0	0	1	1	9518	9517	1	1	1	1	0	0	0	0	1	1	1	1
173238	6	117	old	1	1	0	0	1	1	9518	9517	1	1	1	1	0	0	0	0	1	1	1	1
65433	6	118	new	1	1	0	0	1	1	9518	9517	1	1	1	1	0	0	0	0	1	1	1	1
65432	6	118	old	1	1	0	0	1	1	9518	9517	1	1	1	1	0	0	0	0	1	1	1	1
69699	6	119	new	0.357143	5	16	2	0.714286	0.238095	9518	9495	0.998109	0.714286	0.998318	0.999789	0.285714	0.00168226	0.761905	0.000210593	0.411725	0.274725	0.357143	0.510204
69698	6	119	old	0.5	5	8	2	0.714286	0.384615	9518	9503	0.998949	0.714286	0.999159	0.99979	0.285714	0.000841131	0.615385	0.000210416	0.52369	0.423729	0.5	0.609756
41099	6	120	new	0.58363	164	212	22	0.88172	0.43617	9518	9120	0.975415	0.88172	0.977282	0.997594	0.11828	0.0227175	0.56383	0.00240648	0.610413	0.485207	0.58363	0.732143
41098	6	120	old	0.481426	162	325	24	0.870968	0.332649	9518	9007	0.963333	0.870968	0.965174	0.997342	0.129032	0.0348264	0.667351	0.00265751	0.52528	0.379569	0.481426	0.658002
66247	6	121	new	0.296684	85	394	9	0.904255	0.177453	9518	9030	0.957659	0.904255	0.958192	0.999004	0.0957447	0.0418081	0.822547	0.000995685	0.390109	0.211443	0.296684	0.497076
66246	6	121	old	0.311538	81	345	13	0.861702	0.190141	9518	9079	0.962387	0.861702	0.963391	0.99857	0.138298	0.0366087	0.809859	0.00142983	0.394594	0.22525	0.311538	0.504988
2473	6	122	new	0	0	61	1	0	0	9518	9456	0.993486	0	0.99359	0.999894	1	0.00640958	1	0.000105742	-0.000823262	0	0	0
2472	6	122	old	0	0	86	1	0	0	9518	9431	0.990859	0	0.990964	0.999894	1	0.00903646	1	0.000106022	-0.000978808	0	0	0
41057	6	123	new	0.601881	96	114	13	0.880734	0.457143	9518	9295	0.986657	0.880734	0.987884	0.998603	0.119266	0.0121161	0.542857	0.00139665	0.629181	0.505796	0.601881	0.743034
41056	6	123	old	0.490099	99	196	10	0.908257	0.335593	9518	9213	0.978357	0.908257	0.979169	0.998916	0.0917431	0.0208311	0.664407	0.00108425	0.544841	0.384019	0.490099	0.677155
99451	6	124	new	0.521164	197	355	7	0.965686	0.356884	9518	8959	0.961967	0.965686	0.961885	0.999219	0.0343137	0.0381147	0.643116	0.000780727	0.574727	0.408375	0.521164	0.720029
99450	6	124	old	0.491591	190	379	14	0.931373	0.333919	9518	8935	0.95871	0.931373	0.959309	0.998436	0.0686275	0.0406914	0.666081	0.00156442	0.544079	0.383065	0.491591	0.685921
150511	6	125	new	0.380952	12	39	0	1	0.235294	9518	9467	0.995903	1	0.995897	1	0	0.00410267	0.764706	0	0.484075	0.277778	0.380952	0.606061
150510	6	125	old	0.4	12	36	0	1	0.25	9518	9470	0.996218	1	0.996213	1	0	0.00378708	0.75	0	0.499052	0.294118	0.4	0.625
144173	6	126	new	1	1	0	0	1	1	9518	9517	1	1	1	1	0	0	0	0	1	1	1	1
144172	6	126	old	1	1	0	0	1	1	9518	9517	1	1	1	1	0	0	0	0	1	1	1	1
170387	6	127	new	0.424917	191	502	15	0.927184	0.275613	9518	8810	0.945682	0.927184	0.946091	0.9983	0.0728155	0.0539089	0.724387	0.00169972	0.489083	0.320685	0.424917	0.629532
170386	6	127	old	0.404922	181	507	25	0.878641	0.263081	9518	8805	0.944106	0.878641	0.945554	0.997169	0.121359	0.0544459	0.736919	0.00283126	0.463138	0.30595	0.404922	0.598545
133435	6	128	new	0.461538	6	10	4	0.6	0.375	9518	9498	0.998529	0.6	0.998948	0.999579	0.4	0.00105175	0.625	0.000420964	0.47366	0.405405	0.461538	0.535714
133434	6	128	old	0.47619	5	6	5	0.5	0.454545	9518	9502	0.998844	0.5	0.999369	0.999474	0.5	0.000631048	0.545455	0.000525928	0.476155	0.462963	0.47619	0.490196
158181	6	129	new	0.682594	100	80	13	0.884956	0.555556	9518	9325	0.990229	0.884956	0.991494	0.998608	0.115044	0.00850611	0.444444	0.00139216	0.696919	0.60024	0.682594	0.791139
158180	6	129	old	0.638436	98	96	15	0.867257	0.505155	9518	9309	0.988338	0.867257	0.989793	0.998391	0.132743	0.0102073	0.494845	0.00160875	0.656935	0.551181	0.638436	0.758514
137171	6	130	new	0.404762	17	50	0	1	0.253731	9518	9451	0.994747	1	0.994737	1	0	0.0052626	0.746269	0	0.50239	0.298246	0.404762	0.62963
137170	6	130	old	0.387097	12	33	5	0.705882	0.266667	9518	9468	0.996008	0.705882	0.996527	0.999472	0.294118	0.00347332	0.733333	0.000527816	0.432364	0.304569	0.387097	0.530973
175327	6	131	new	0.419162	35	90	7	0.833333	0.28	9518	9386	0.989809	0.833333	0.990502	0.999255	0.166667	0.00949768	0.72	0.000745236	0.479646	0.322878	0.419162	0.59727
175326	6	131	old	0.346821	30	101	12	0.714286	0.229008	9518	9375	0.988128	0.714286	0.989341	0.998722	0.285714	0.0106585	0.770992	0.00127836	0.400296	0.265018	0.346821	0.501672
187883	6	132	new	0	0	1	2	0	0	9518	9515	0.999685	0	0.999895	0.99979	1	0.000105086	1	0.00021015	-0.000148606	0	0	0
187882	6	132	old	0	0	1	2	0	0	9518	9515	0.999685	0	0.999895	0.99979	1	0.000105086	1	0.00021015	-0.000148606	0	0	0
45323	6	133	new	0.550847	130	193	19	0.872483	0.402477	9518	9176	0.977726	0.872483	0.9794	0.997934	0.127517	0.0205999	0.597523	0.00206634	0.58404	0.451076	0.550847	0.707291
45322	6	133	old	0.482759	126	247	23	0.845638	0.337802	9518	9122	0.971633	0.845638	0.973636	0.997485	0.154362	0.0263635	0.662198	0.00251504	0.52411	0.383912	0.482759	0.650155
195023	6	134	new	0.563636	31	43	5	0.861111	0.418919	9518	9439	0.994957	0.861111	0.995465	0.999471	0.138889	0.00453491	0.581081	0.000529437	0.598651	0.466867	0.563636	0.711009
195022	6	134	old	0.410256	32	88	4	0.888889	0.266667	9518	9394	0.990334	0.888889	0.990719	0.999574	0.111111	0.00928074	0.733333	0.000425622	0.48393	0.310078	0.410256	0.606061
99219	6	135	new	0.545455	3	5	0	1	0.375	9518	9510	0.999475	1	0.999475	1	0	0.000525486	0.625	0	0.612212	0.428571	0.545455	0.75
99218	6	135	old	0.333333	3	12	0	1	0.2	9518	9503	0.998739	1	0.998739	1	0	0.00126117	0.8	0	0.446932	0.238095	0.333333	0.555556
49863	6	136	new	1	1	0	0	1	1	9518	9517	1	1	1	1	0	0	0	0	1	1	1	1
49862	6	136	old	1	1	0	0	1	1	9518	9517	1	1	1	1	0	0	0	0	1	1	1	1
27677	6	137	new	0.538419	487	789	46	0.913696	0.381661	9518	8196	0.912271	0.913696	0.912187	0.994419	0.0863039	0.087813	0.618339	0.00558117	0.557313	0.431967	0.538419	0.714495
27676	6	137	old	0.508056	473	856	60	0.88743	0.355907	9518	8129	0.903761	0.88743	0.90473	0.992673	0.11257	0.0952699	0.644093	0.0073269	0.525482	0.404343	0.508056	0.683329
104069	6	138	new	0.11215	6	95	0	1	0.0594059	9518	9417	0.990019	1	0.990013	1	0	0.00998738	0.940594	0	0.242513	0.0731707	0.11215	0.24
104068	6	138	old	0.12	6	88	0	1	0.0638298	9518	9424	0.990754	1	0.990749	1	0	0.00925147	0.93617	0	0.251474	0.078534	0.12	0.254237
108273	6	139	new	0.586826	49	38	31	0.6125	0.563218	9518	9400	0.992751	0.6125	0.995974	0.996713	0.3875	0.00402628	0.436782	0.00328703	0.583698	0.57243	0.586826	0.601966
108272	6	139	old	0.412281	47	101	33	0.5875	0.317568	9518	9337	0.985921	0.5875	0.989299	0.996478	0.4125	0.0107014	0.682432	0.00352188	0.425607	0.349702	0.412281	0.502137
199539	6	140	new	1	1	0	0	1	1	9518	9517	1	1	1	1	0	0	0	0	1	1	1	1
199538	6	140	old	1	1	0	0	1	1	9518	9517	1	1	1	1	0	0	0	0	1	1	1	1
184029	6	141	new	0.461538	3	7	0	1	0.3	9518	9508	0.999265	1	0.999264	1	0	0.000735681	0.7	0	0.547521	0.348837	0.461538	0.681818
184028	6	141	old	0.545455	3	5	0	1	0.375	9518	9510	0.999475	1	0.999475	1	0	0.000525486	0.625	0	0.612212	0.428571	0.545455	0.75
92003	6	142	new	1	1	0	0	1	1	9518	9517	1	1	1	1	0	0	0	0	1	1	1	1
92002	6	142	old	1	1	0	0	1	1	9518	9517	1	1	1	1	0	0	0	0	1	1	1	1
66971	6	143	new	0.285714	1	4	1	0.5	0.2	9518	9512	0.999475	0.5	0.99958	0.999895	0.5	0.000420345	0.8	0.000105119	0.316012	0.227273	0.285714	0.384615
66970	6	143	old	0.666667	1	0	1	0.5	1	9518	9516	0.999895	0.5	1	0.999895	0.5	0	0	0.000105075	0.70707	0.833333	0.666667	0.555556
88765	6	144	new	0.666667	1	0	1	0.5	1	9518	9516	0.999895	0.5	1	0.999895	0.5	0	0	0.000105075	0.70707	0.833333	0.666667	0.555556
88764	6	144	old	0.5	1	1	1	0.5	0.5	9518	9515	0.99979	0.5	0.999895	0.999895	0.5	0.000105086	0.5	0.000105086	0.499895	0.5	0.5	0.5
51391	6	145	new	0	0	10	1	0	0	9518	9507	0.998844	0	0.998949	0.999895	1	0.00105075	1	0.000105175	-0.000332434	0	0	0
51390	6	145	old	0	0	5	1	0	0	9518	9512	0.99937	0	0.999475	0.999895	1	0.000525376	1	0.000105119	-0.000235005	0	0	0
92971	6	146	new	0.369748	22	74	1	0.956522	0.229167	9518	9421	0.99212	0.956522	0.992206	0.999894	0.0434783	0.00779358	0.770833	0.000106135	0.466172	0.27027	0.369748	0.585106
92970	6	146	old	0.325203	20	80	3	0.869565	0.2	9518	9415	0.99128	0.869565	0.991575	0.999681	0.130435	0.00842549	0.8	0.000318539	0.414673	0.236407	0.325203	0.520833
60629	6	147	new	0.56	14	17	5	0.736842	0.451613	9518	9482	0.997689	0.736842	0.99821	0.999473	0.263158	0.00178966	0.548387	0.000527037	0.575823	0.48951	0.56	0.654206
60628	6	147	old	0.541667	13	16	6	0.684211	0.448276	9518	9483	0.997689	0.684211	0.998316	0.999368	0.315789	0.00168439	0.551724	0.000632311	0.552746	0.481481	0.541667	0.619048
50085	6	148	new	0.436364	12	31	0	1	0.27907	9518	9475	0.996743	1	0.996739	1	0	0.0032611	0.72093	0	0.527408	0.326087	0.436364	0.659341
50084	6	148	old	0.307692	12	54	0	1	0.181818	9518	9452	0.994327	1	0.994319	1	0	0.00568062	0.818182	0	0.425189	0.217391	0.307692	0.526316
29023	6	149	new	1	1	0	0	1	1	9518	9517	1	1	1	1	0	0	0	0	1	1	1	1
29022	6	149	old	1	1	0	0	1	1	9518	9517	1	1	1	1	0	0	0	0	1	1	1	1
80849	6	150	new	0	0	2	1	0	0	9518	9515	0.999685	0	0.99979	0.999895	1	0.00021015	1	0.000105086	-0.000148606	0	0	0
80848	6	150	old	0	0	3	1	0	0	9518	9514	0.99958	0	0.999685	0.999895	1	0.000315225	1	0.000105097	-0.000182015	0	0	0
140331	6	151	new	0	0	16	1	0	0	9518	9501	0.998214	0	0.998319	0.999895	1	0.0016812	1	0.000105241	-0.000420632	0	0	0
140330	6	151	old	0	0	13	1	0	0	9518	9504	0.998529	0	0.998634	0.999895	1	0.00136598	1	0.000105208	-0.000379093	0	0	0
141839	6	152	new	0.408907	101	282	10	0.90991	0.263708	9518	9125	0.969321	0.90991	0.970022	0.998905	0.0900901	0.0299777	0.736292	0.00109469	0.480709	0.307365	0.408907	0.610641
141838	6	152	old	0.381526	95	292	16	0.855856	0.245478	9518	9115	0.96764	0.855856	0.968959	0.998248	0.144144	0.0310407	0.754522	0.00175227	0.448362	0.286317	0.381526	0.5716
60811	6	153	new	0.386207	28	86	3	0.903226	0.245614	9518	9401	0.990649	0.903226	0.990935	0.999681	0.0967742	0.00906504	0.754386	0.000319013	0.46833	0.287474	0.386207	0.588235
60810	6	153	old	0.352201	28	100	3	0.903226	0.21875	9518	9387	0.989178	0.903226	0.989459	0.999681	0.0967742	0.0105407	0.78125	0.000319489	0.441576	0.257827	0.352201	0.555556
123537	6	154	new	1	1	0	0	1	1	9518	9517	1	1	1	1	0	0	0	0	1	1	1	1
123536	6	154	old	0	0	4	1	0	0	9518	9513	0.999475	0	0.99958	0.999895	1	0.000420301	1	0.000105108	-0.000210183	0	0	0
118803	6	155	new	0.327273	9	36	1	0.9	0.2	9518	9472	0.996113	0.9	0.996214	0.999894	0.1	0.00378629	0.8	0.000105563	0.423259	0.236842	0.327273	0.529412
118802	6	155	old	0.156522	9	96	1	0.9	0.0857143	9518	9412	0.989809	0.9	0.989903	0.999894	0.1	0.0100968	0.914286	0.000106236	0.276012	0.104651	0.156522	0.310345
170715	6	156	new	0.625	55	59	7	0.887097	0.482456	9518	9397	0.993066	0.887097	0.993761	0.999256	0.112903	0.00623942	0.517544	0.000744364	0.651398	0.530888	0.625	0.759669
170714	6	156	old	0.486772	46	81	16	0.741935	0.362205	9518	9375	0.989809	0.741935	0.991434	0.998296	0.258065	0.00856599	0.637795	0.00170376	0.514179	0.403509	0.486772	0.613333
173777	6	157	new	0	0	2	1	0	0	9518	9515	0.999685	0	0.99979	0.999895	1	0.00021015	1	0.000105086	-0.000148606	0	0	0
173776	6	157	old	0	0	7	1	0	0	9518	9510	0.999159	0	0.999264	0.999895	1	0.000735526	1	0.000105141	-0.00027809	0	0	0
139953	6	158	new	0.603093	117	146	8	0.936	0.444867	9518	9247	0.98382	0.936	0.984457	0.999136	0.064	0.0155435	0.555133	0.000864398	0.639285	0.497026	0.603093	0.76671
139952	6	158	old	0.564232	112	160	13	0.896	0.411765	9518	9233	0.981824	0.896	0.982966	0.998594	0.104	0.017034	0.588235	0.00140601	0.600576	0.461665	0.564232	0.725389
104973	6	159	new	0.685714	36	21	12	0.75	0.631579	9518	9449	0.996533	0.75	0.997782	0.998732	0.25	0.00221753	0.368421	0.00126836	0.686539	0.652174	0.685714	0.722892
104972	6	159	old	0.574257	29	24	19	0.604167	0.54717	9518	9446	0.995482	0.604167	0.997466	0.997993	0.395833	0.00253432	0.45283	0.0020074	0.572702	0.557692	0.574257	0.591837
68079	6	160	new	1	1	0	0	1	1	9518	9517	1	1	1	1	0	0	0	0	1	1	1	1
68078	6	160	old	1	1	0	0	1	1	9518	9517	1	1	1	1	0	0	0	0	1	1	1	1
111189	6	161	new	1	1	0	0	1	1	9518	9517	1	1	1	1	0	0	0	0	1	1	1	1
111188	6	161	old	1	1	0	0	1	1	9518	9517	1	1	1	1	0	0	0	0	1	1	1	1
150255	6	162	new	0.28866	14	69	0	1	0.168675	9518	9435	0.992751	1	0.99274	1	0	0.0072601	0.831325	0	0.409207	0.202312	0.28866	0.503597
150254	6	162	old	0.265306	13	71	1	0.928571	0.154762	9518	9433	0.992435	0.928571	0.992529	0.999894	0.0714286	0.00747054	0.845238	0.000106	0.37743	0.185714	0.265306	0.464286
15799	6	163	new	0.25	2	10	2	0.5	0.166667	9518	9504	0.998739	0.5	0.998949	0.99979	0.5	0.00105108	0.833333	0.000210393	0.288189	0.192308	0.25	0.357143
15798	6	163	old	0.222222	1	4	3	0.25	0.2	9518	9510	0.999265	0.25	0.99958	0.999685	0.75	0.000420433	0.8	0.000315358	0.223242	0.208333	0.222222	0.238095
180765	6	164	new	0	0	1	3	0	0	9518	9514	0.99958	0	0.999895	0.999685	1	0.000105097	1	0.000315225	-0.000182015	0	0	0
180764	6	164	old	0	0	1	3	0	0	9518	9514	0.99958	0	0.999895	0.999685	1	0.000105097	1	0.000315225	-0.000182015	0	0	0
98719	6	165	new	0.349515	36	130	4	0.9	0.216867	9518	9348	0.985921	0.9	0.986284	0.999572	0.1	0.013716	0.783133	0.000427716	0.437981	0.255682	0.349515	0.552147
98718	6	165	old	0.262774	36	198	4	0.9	0.153846	9518	9280	0.978777	0.9	0.97911	0.999569	0.1	0.0208905	0.846154	0.000430849	0.367245	0.184426	0.262774	0.456853
95785	6	166	new	0	0	1	1	0	0	9518	9516	0.99979	0	0.999895	0.999895	1	0.000105075	1	0.000105075	-0.000105075	0	0	0
95784	6	166	old	0	0	1	1	0	0	9518	9516	0.99979	0	0.999895	0.999895	1	0.000105075	1	0.000105075	-0.000105075	0	0	0
154557	6	167	new	1	1	0	0	1	1	9518	9517	1	1	1	1	0	0	0	0	1	1	1	1
154556	6	167	old	1	1	0	0	1	1	9518	9517	1	1	1	1	0	0	0	0	1	1	1	1
32477	6	168	new	0.62662	266	301	16	0.943262	0.469136	9518	8935	0.966695	0.943262	0.96741	0.998212	0.0567376	0.0325899	0.530864	0.00178751	0.652381	0.521569	0.62662	0.784661
32476	6	168	old	0.555556	265	407	17	0.939716	0.394345	9518	8829	0.955453	0.939716	0.955933	0.998078	0.0602837	0.0440667	0.605655	0.00192177	0.592852	0.446128	0.555556	0.736111
148703	6	169	new	0.454976	48	102	13	0.786885	0.32	9518	9355	0.987918	0.786885	0.989214	0.998612	0.213115	0.0107857	0.68	0.0013877	0.497267	0.363086	0.454976	0.609137
148702	6	169	old	0.485714	51	98	10	0.836066	0.342282	9518	9359	0.988653	0.836066	0.989637	0.998933	0.163934	0.0103627	0.657718	0.00106735	0.530794	0.388128	0.485714	0.648855
134779	6	170	new	0	0	2	2	0	0	9518	9514	0.99958	0	0.99979	0.99979	1	0.000210172	1	0.000210172	-0.000210172	0	0	0
134778	6	170	old	0	0	1	2	0	0	9518	9515	0.999685	0	0.999895	0.99979	1	0.000105086	1	0.00021015	-0.000148606	0	0	0
25915	6	171	new	0.617647	21	20	6	0.777778	0.512195	9518	9471	0.997268	0.777778	0.997893	0.999367	0.222222	0.00210726	0.487805	0.000633112	0.629923	0.549738	0.617647	0.704698
25914	6	171	old	0.513514	19	28	8	0.703704	0.404255	9518	9463	0.996218	0.703704	0.99705	0.999155	0.296296	0.00295016	0.595745	0.000844684	0.531687	0.44186	0.513514	0.612903
88079	6	172	new	0.37594	25	77	6	0.806452	0.245098	9518	9410	0.99128	0.806452	0.991884	0.999363	0.193548	0.00811637	0.754902	0.000637213	0.441771	0.284738	0.37594	0.553097
88078	6	172	old	0.384615	25	74	6	0.806452	0.252525	9518	9413	0.991595	0.806452	0.9922	0.999363	0.193548	0.00780015	0.747475	0.00063701	0.448521	0.29274	0.384615	0.560538
129891	6	173	new	1	1	0	0	1	1	9518	9517	1	1	1	1	0	0	0	0	1	1	1	1
129890	6	173	old	1	1	0	0	1	1	9518	9517	1	1	1	1	0	0	0	0	1	1	1	1
4499	6	174	new	0.625	10	9	3	0.769231	0.526316	9518	9496	0.998739	0.769231	0.999053	0.999684	0.230769	0.00094687	0.473684	0.000315823	0.635702	0.561798	0.625	0.704225
4498	6	174	old	0.518519	7	7	6	0.538462	0.5	9518	9498	0.998634	0.538462	0.999264	0.999369	0.461538	0.000736454	0.5	0.000631313	0.518192	0.507246	0.518519	0.530303
92245	6	175	new	0.732049	209	129	24	0.896996	0.618343	9518	9156	0.983925	0.896996	0.986107	0.997386	0.103004	0.0138934	0.381657	0.00261438	0.737395	0.659306	0.732049	0.822835
92244	6	175	old	0.65528	211	200	22	0.905579	0.513382	9518	9085	0.976676	0.905579	0.97846	0.997584	0.0944206	0.0215401	0.486618	0.00241572	0.672097	0.562067	0.65528	0.785555
21897	6	176	new	0.468401	63	140	3	0.954545	0.310345	9518	9312	0.984976	0.954545	0.985188	0.999678	0.0454545	0.0148117	0.689655	0.000322061	0.539758	0.35877	0.468401	0.674518
21896	6	176	old	0.294118	60	282	6	0.909091	0.175439	9518	9170	0.969742	0.909091	0.970165	0.999346	0.0909091	0.029835	0.824561	0.00065388	0.392021	0.209205	0.294118	0.49505
175325	6	177	new	0.30303	15	64	5	0.75	0.189873	9518	9434	0.992751	0.75	0.993262	0.99947	0.25	0.00673826	0.810127	0.000529717	0.375143	0.223214	0.30303	0.471698
175324	6	177	old	0.441176	15	33	5	0.75	0.3125	9518	9465	0.996008	0.75	0.996526	0.999472	0.25	0.00347442	0.6875	0.000527983	0.482592	0.353774	0.441176	0.585938
122081	6	178	new	0.378378	7	23	0	1	0.233333	9518	9488	0.997584	1	0.997582	1	0	0.00241825	0.766667	0	0.482461	0.275591	0.378378	0.603448
122080	6	178	old	0.342857	6	22	1	0.857143	0.214286	9518	9489	0.997584	0.857143	0.997687	0.999895	0.142857	0.00231311	0.785714	0.000105374	0.427888	0.252101	0.342857	0.535714
53869	6	179	new	0	0	2	1	0	0	9518	9515	0.999685	0	0.99979	0.999895	1	0.00021015	1	0.000105086	-0.000148606	0	0	0
53868	6	179	old	1	1	0	0	1	1	9518	9517	1	1	1	1	0	0	0	0	1	1	1	1
79713	6	180	new	0.707921	143	102	16	0.899371	0.583673	9518	9257	0.987602	0.899371	0.989101	0.998275	0.100629	0.0108986	0.416327	0.00172544	0.719058	0.627744	0.707921	0.811578
79712	6	180	old	0.665116	143	128	16	0.899371	0.527675	9518	9231	0.984871	0.899371	0.986323	0.99827	0.100629	0.0136767	0.472325	0.00173029	0.682515	0.575221	0.665116	0.788313
183179	6	181	new	0.650794	41	33	11	0.788462	0.554054	9518	9433	0.995377	0.788462	0.996514	0.998835	0.211538	0.00348616	0.445946	0.00116476	0.65879	0.58908	0.650794	0.72695
183178	6	181	old	0.588235	40	44	12	0.769231	0.47619	9518	9422	0.994116	0.769231	0.995352	0.998728	0.230769	0.00464821	0.52381	0.00127199	0.60259	0.515464	0.588235	0.684932
116371	6	182	new	0.625	10	11	1	0.909091	0.47619	9518	9496	0.998739	0.909091	0.998843	0.999895	0.0909091	0.00115704	0.52381	0.000105296	0.65746	0.526316	0.625	0.769231
116370	6	182	old	0.588235	10	13	1	0.909091	0.434783	9518	9494	0.998529	0.909091	0.998633	0.999895	0.0909091	0.00136741	0.565217	0.000105319	0.628146	0.485437	0.588235	0.746269
103727	6	183	new	1	1	0	0	1	1	9518	9517	1	1	1	1	0	0	0	0	1	1	1	1
103726	6	183	old	1	1	0	0	1	1	9518	9517	1	1	1	1	0	0	0	0	1	1	1	1
78425	6	184	new	1	1	0	0	1	1	9518	9517	1	1	1	1	0	0	0	0	1	1	1	1
78424	6	184	old	1	1	0	0	1	1	9518	9517	1	1	1	1	0	0	0	0	1	1	1	1
141459	6	185	new	0	0	18	1	0	0	9518	9499	0.998004	0	0.998109	0.999895	1	0.00189135	1	0.000105263	-0.000446195	0	0	0
141458	6	185	old	0	0	9	1	0	0	9518	9508	0.998949	0	0.999054	0.999895	1	0.000945676	1	0.000105164	-0.000315358	0	0	0
31059	6	186	new	0.470588	4	7	2	0.666667	0.363636	9518	9505	0.999054	0.666667	0.999264	0.99979	0.333333	0.000735913	0.636364	0.000210371	0.491952	0.4	0.470588	0.571429
31058	6	186	old	0.25	1	1	5	0.166667	0.5	9518	9511	0.99937	0.166667	0.999895	0.999475	0.833333	0.00010513	0.5	0.000525431	0.288432	0.357143	0.25	0.192308
192467	6	187	new	0.888889	4	0	1	0.8	1	9518	9513	0.999895	0.8	1	0.999895	0.2	0	0	0.000105108	0.89438	0.952381	0.888889	0.833333
192466	6	187	old	0.571429	2	0	3	0.4	1	9518	9513	0.999685	0.4	1	0.999685	0.6	0	0	0.000315259	0.632356	0.769231	0.571429	0.454545
105479	6	188	new	0.440367	48	117	5	0.90566	0.290909	9518	9348	0.987182	0.90566	0.987639	0.999465	0.0943396	0.0123613	0.709091	0.000534588	0.509305	0.336606	0.440367	0.636605
105478	6	188	old	0.38961	45	133	8	0.849057	0.252809	9518	9332	0.985186	0.849057	0.985948	0.999143	0.150943	0.0140518	0.747191	0.000856531	0.458674	0.294118	0.38961	0.576923
110427	6	189	new	0.566667	17	14	12	0.586207	0.548387	9518	9475	0.997268	0.586207	0.998525	0.998735	0.413793	0.00147539	0.451613	0.00126489	0.565614	0.555556	0.566667	0.578231
110426	6	189	old	0.5	24	43	5	0.827586	0.358209	9518	9446	0.994957	0.827586	0.995468	0.999471	0.172414	0.00453156	0.641791	0.000529045	0.542577	0.40404	0.5	0.655738
103437	6	190	new	0	0	121	1	0	0	9518	9396	0.987182	0	0.987286	0.999894	1	0.0127141	1	0.000106417	-0.00116318	0	0	0
103436	6	190	old	0	0	76	1	0	0	9518	9441	0.99191	0	0.992014	0.999894	1	0.00798571	1	0.00010591	-0.000919655	0	0	0
108823	6	191	new	1	1	0	0	1	1	9518	9517	1	1	1	1	0	0	0	0	1	1	1	1
108822	6	191	old	1	1	0	0	1	1	9518	9517	1	1	1	1	0	0	0	0	1	1	1	1
110951	6	192	new	0.307692	6	27	0	1	0.181818	9518	9485	0.997163	1	0.997161	1	0	0.00283852	0.818182	0	0.425796	0.217391	0.307692	0.526316
110950	6	192	old	0.196078	5	40	1	0.833333	0.111111	9518	9472	0.995692	0.833333	0.995795	0.999894	0.166667	0.00420521	0.888889	0.000105563	0.303377	0.134409	0.196078	0.362319
184271	6	193	new	0.588235	5	5	2	0.714286	0.5	9518	9506	0.999265	0.714286	0.999474	0.99979	0.285714	0.000525707	0.5	0.000210349	0.597269	0.531915	0.588235	0.657895
184270	6	193	old	0.571429	6	8	1	0.857143	0.428571	9518	9503	0.999054	0.857143	0.999159	0.999895	0.142857	0.000841131	0.571429	0.000105219	0.60572	0.47619	0.571429	0.714286
11659	6	194	new	0.578554	116	146	23	0.834532	0.442748	9518	9233	0.982244	0.834532	0.984433	0.997515	0.165468	0.0155667	0.557252	0.00248487	0.600467	0.488627	0.578554	0.709046
11658	6	194	old	0.534031	102	141	37	0.733813	0.419753	9518	9238	0.981299	0.733813	0.984966	0.996011	0.266187	0.0150336	0.580247	0.00398922	0.546665	0.459046	0.534031	0.638298
68447	6	195	new	1	1	0	0	1	1	9518	9517	1	1	1	1	0	0	0	0	1	1	1	1
68446	6	195	old	1	1	0	0	1	1	9518	9517	1	1	1	1	0	0	0	0	1	1	1	1
83871	6	196	new	1	1	0	0	1	1	9518	9517	1	1	1	1	0	0	0	0	1	1	1	1
83870	6	196	old	1	1	0	0	1	1	9518	9517	1	1	1	1	0	0	0	0	1	1	1	1
43011	6	197	new	0.630872	94	99	11	0.895238	0.487047	9518	9314	0.988443	0.895238	0.989483	0.99882	0.104762	0.0105174	0.512953	0.00117962	0.655635	0.535918	0.630872	0.766721
43010	6	197	old	0.439716	93	225	12	0.885714	0.292453	9518	9188	0.9751	0.885714	0.976097	0.998696	0.114286	0.0239031	0.707547	0.00130435	0.500914	0.337691	0.439716	0.630081
197657	6	198	new	0	0	1	1	0	0	9518	9516	0.99979	0	0.999895	0.999895	1	0.000105075	1	0.000105075	-0.000105075	0	0	0
197656	6	198	old	0	0	1	1	0	0	9518	9516	0.99979	0	0.999895	0.999895	1	0.000105075	1	0.000105075	-0.000105075	0	0	0
27207	6	199	new	0.681404	262	222	23	0.919298	0.541322	9518	9011	0.974259	0.919298	0.975956	0.997454	0.0807018	0.0240442	0.458678	0.00254594	0.694508	0.589824	0.681404	0.80665
27206	6	199	old	0.58	261	354	24	0.915789	0.42439	9518	8879	0.960286	0.915789	0.961659	0.997304	0.0842105	0.0383407	0.57561	0.00269572	0.608289	0.47541	0.58	0.74359
36819	6	200	new	0	0	1	1	0	0	9518	9516	0.99979	0	0.999895	0.999895	1	0.000105075	1	0.000105075	-0.000105075	0	0	0
36818	6	200	old	0	0	4	1	0	0	9518	9513	0.999475	0	0.99958	0.999895	1	0.000420301	1	0.000105108	-0.000210183	0	0	0
185869	6	201	new	0.526316	5	5	4	0.555556	0.5	9518	9504	0.999054	0.555556	0.999474	0.999579	0.444444	0.000525818	0.5	0.000420698	0.526575	0.510204	0.526316	0.543478
185868	6	201	old	0.32	4	12	5	0.444444	0.25	9518	9497	0.998214	0.444444	0.998738	0.999474	0.555556	0.00126196	0.75	0.000526205	0.332509	0.273973	0.32	0.384615
66747	6	202	new	1	1	0	0	1	1	9518	9517	1	1	1	1	0	0	0	0	1	1	1	1
66746	6	202	old	0	0	1	1	0	0	9518	9516	0.99979	0	0.999895	0.999895	1	0.000105075	1	0.000105075	-0.000105075	0	0	0
133873	6	203	new	0.576744	124	175	7	0.946565	0.414716	9518	9212	0.980878	0.946565	0.981357	0.999241	0.0534351	0.0186428	0.585284	0.000759301	0.619774	0.467219	0.576744	0.753341
133872	6	203	old	0.427844	126	332	5	0.961832	0.275109	9518	9055	0.964593	0.961832	0.964632	0.999448	0.0381679	0.0353681	0.724891	0.000551876	0.504349	0.320937	0.427844	0.641548
102079	6	204	new	0.530303	70	112	12	0.853659	0.384615	9518	9324	0.986972	0.853659	0.988131	0.998715	0.146341	0.0118694	0.615385	0.00128535	0.568052	0.432099	0.530303	0.686275
102078	6	204	old	0.388889	77	237	5	0.939024	0.245223	9518	9199	0.974574	0.939024	0.974883	0.999457	0.0609756	0.0251166	0.754777	0.000543242	0.472879	0.287743	0.388889	0.599688
155697	6	205	new	0.5	30	59	1	0.967742	0.337079	9518	9428	0.993696	0.967742	0.993781	0.999894	0.0322581	0.00621904	0.662921	0.000106056	0.569216	0.387597	0.5	0.704225
155696	6	205	old	0.458015	30	70	1	0.967742	0.3	9518	9417	0.99254	0.967742	0.992621	0.999894	0.0322581	0.00737852	0.7	0.00010618	0.536663	0.348028	0.458015	0.669643
39009	6	206	new	0.622449	61	53	21	0.743902	0.535088	9518	9383	0.992225	0.743902	0.994383	0.997767	0.256098	0.00561679	0.464912	0.00223309	0.627215	0.566914	0.622449	0.690045
39008	6	206	old	0.563265	69	94	13	0.841463	0.423313	9518	9342	0.988758	0.841463	0.990038	0.99861	0.158537	0.00996185	0.576687	0.00138963	0.592309	0.470027	0.563265	0.702648
6013	6	207	new	0.401114	72	208	7	0.911392	0.257143	9518	9231	0.977411	0.911392	0.977964	0.999242	0.0886076	0.0220362	0.742857	0.00075774	0.477512	0.30025	0.401114	0.604027
6012	6	207	old	0.352357	71	253	8	0.898734	0.219136	9518	9186	0.972578	0.898734	0.973196	0.99913	0.101266	0.0268037	0.780864	0.000870133	0.436248	0.258182	0.352357	0.554688
179865	6	208	new	0	0	1	2	0	0	9518	9515	0.999685	0	0.999895	0.99979	1	0.000105086	1	0.00021015	-0.000148606	0	0	0
179864	6	208	old	0	0	1	2	0	0	9518	9515	0.999685	0	0.999895	0.99979	1	0.000105086	1	0.00021015	-0.000148606	0	0	0
166407	6	209	new	0	0	2	1	0	0	9518	9515	0.999685	0	0.99979	0.999895	1	0.00021015	1	0.000105086	-0.000148606	0	0	0
166406	6	209	old	0	0	1	1	0	0	9518	9516	0.99979	0	0.999895	0.999895	1	0.000105075	1	0.000105075	-0.000105075	0	0	0
169385	6	210	new	0	0	2	1	0	0	9518	9515	0.999685	0	0.99979	0.999895	1	0.00021015	1	0.000105086	-0.000148606	0	0	0
169384	6	210	old	0	0	1	1	0	0	9518	9516	0.99979	0	0.999895	0.999895	1	0.000105075	1	0.000105075	-0.000105075	0	0	0
116167	6	211	new	1	1	0	0	1	1	9518	9517	1	1	1	1	0	0	0	0	1	1	1	1
116166	6	211	old	1	1	0	0	1	1	9518	9517	1	1	1	1	0	0	0	0	1	1	1	1
170495	6	212	new	0.4	2	2	4	0.333333	0.5	9518	9510	0.99937	0.333333	0.99979	0.99958	0.666667	0.000210261	0.5	0.000420433	0.407948	0.454545	0.4	0.357143
170494	6	212	old	0.25	1	1	5	0.166667	0.5	9518	9511	0.99937	0.166667	0.999895	0.999475	0.833333	0.00010513	0.5	0.000525431	0.288432	0.357143	0.25	0.192308
177703	6	213	new	0.572226	410	591	22	0.949074	0.40959	9518	8495	0.935596	0.949074	0.934955	0.997417	0.0509259	0.0650451	0.59041	0.00258307	0.599839	0.462128	0.572226	0.751191
177702	6	213	old	0.556925	384	563	48	0.888889	0.405491	9518	8523	0.935806	0.888889	0.938037	0.9944	0.111111	0.0619635	0.594509	0.00560028	0.575048	0.454976	0.556925	0.717757
12161	6	214	new	0.666667	1	1	0	1	0.5	9518	9516	0.999895	1	0.999895	1	0	0.000105075	0.5	0	0.70707	0.555556	0.666667	0.833333
12160	6	214	old	0.666667	1	1	0	1	0.5	9518	9516	0.999895	1	0.999895	1	0	0.000105075	0.5	0	0.70707	0.555556	0.666667	0.833333
93235	6	215	new	1	1	0	0	1	1	9518	9517	1	1	1	1	0	0	0	0	1	1	1	1
93234	6	215	old	1	1	0	0	1	1	9518	9517	1	1	1	1	0	0	0	0	1	1	1	1
131305	6	216	new	0.5	6	12	0	1	0.333333	9518	9500	0.998739	1	0.998738	1	0	0.00126156	0.666667	0	0.576986	0.384615	0.5	0.714286
131304	6	216	old	0.285714	6	30	0	1	0.166667	9518	9482	0.996848	1	0.996846	1	0	0.00315391	0.833333	0	0.407604	0.2	0.285714	0.5
8227	6	217	new	0.5	1	0	2	0.333333	1	9518	9515	0.99979	0.333333	1	0.99979	0.666667	0	0	0.00021015	0.57729	0.714286	0.5	0.384615
8226	6	217	old	0	0	1	3	0	0	9518	9514	0.99958	0	0.999895	0.999685	1	0.000105097	1	0.000315225	-0.000182015	0	0	0
195407	6	218	new	0.329897	16	64	1	0.941176	0.2	9518	9437	0.993171	0.941176	0.993264	0.999894	0.0588235	0.00673613	0.8	0.000105955	0.432191	0.237389	0.329897	0.540541
195406	6	218	old	0.277228	14	70	3	0.823529	0.166667	9518	9431	0.99233	0.823529	0.992632	0.999682	0.176471	0.00736765	0.833333	0.000317999	0.368466	0.1983	0.277228	0.460526
71471	6	219	new	0.42623	26	65	5	0.83871	0.285714	9518	9422	0.992646	0.83871	0.993149	0.99947	0.16129	0.00685148	0.714286	0.000530391	0.487065	0.329114	0.42623	0.604651
71470	6	219	old	0.420168	25	63	6	0.806452	0.284091	9518	9424	0.992751	0.806452	0.993359	0.999364	0.193548	0.00664067	0.715909	0.000636267	0.476141	0.326371	0.420168	0.589623
152993	6	220	new	0.533333	4	7	0	1	0.363636	9518	9507	0.999265	1	0.999264	1	0	0.000735758	0.636364	0	0.602801	0.416667	0.533333	0.740741
152992	6	220	old	0.615385	4	5	0	1	0.444444	9518	9509	0.999475	1	0.999474	1	0	0.000525541	0.555556	0	0.666491	0.5	0.615385	0.8
89451	6	221	new	0.34386	49	185	2	0.960784	0.209402	9518	9282	0.980353	0.960784	0.980458	0.999785	0.0392157	0.0195416	0.790598	0.000215424	0.443729	0.248227	0.34386	0.559361
89450	6	221	old	0.310559	50	221	1	0.980392	0.184502	9518	9246	0.976676	0.980392	0.976656	0.999892	0.0196078	0.0233442	0.815498	0.000108143	0.420088	0.220264	0.310559	0.526316
139819	6	222	new	0	0	365	1	0	0	9518	9152	0.961547	0	0.961648	0.999891	1	0.0383524	1	0.000109254	-0.00204699	0	0	0
139818	6	222	old	0	0	424	1	0	0	9518	9093	0.955348	0	0.955448	0.99989	1	0.0445519	1	0.000109963	-0.00221338	0	0	0
68885	6	223	new	1	1	0	0	1	1	9518	9517	1	1	1	1	0	0	0	0	1	1	1	1
68884	6	223	old	0	0	20	1	0	0	9518	9497	0.997794	0	0.997898	0.999895	1	0.0021015	1	0.000105285	-0.00047038	0	0	0
102273	6	224	new	0.648649	48	43	9	0.842105	0.527473	9518	9418	0.994537	0.842105	0.995455	0.999045	0.157895	0.00454497	0.472527	0.000954705	0.664071	0.570071	0.648649	0.752351
102272	6	224	old	0.594203	41	40	16	0.719298	0.506173	9518	9421	0.994116	0.719298	0.995772	0.998305	0.280702	0.00422788	0.493827	0.00169545	0.600614	0.538058	0.594203	0.66343
172177	6	225	new	0.5	6	10	2	0.75	0.375	9518	9500	0.998739	0.75	0.998948	0.99979	0.25	0.00105152	0.625	0.000210482	0.529809	0.416667	0.5	0.625
172176	6	225	old	0.470588	4	5	4	0.5	0.444444	9518	9505	0.999054	0.5	0.999474	0.999579	0.5	0.000525762	0.555556	0.000420654	0.470934	0.454545	0.470588	0.487805
136125	6	226	new	0.749091	103	45	24	0.811024	0.695946	9518	9346	0.992751	0.811024	0.995208	0.997439	0.188976	0.00479182	0.304054	0.00256137	0.747682	0.716273	0.749091	0.785061
136124	6	226	old	0.655172	95	68	32	0.748031	0.582822	9518	9323	0.989494	0.748031	0.992759	0.996579	0.251969	0.00724098	0.417178	0.00342063	0.655145	0.609756	0.655172	0.707899
142877	6	227	new	1	1	0	0	1	1	9518	9517	1	1	1	1	0	0	0	0	1	1	1	1
142876	6	227	old	1	1	0	0	1	1	9518	9517	1	1	1	1	0	0	0	0	1	1	1	1
194087	6	228	new	0	0	1	10	0	0	9518	9507	0.998844	0	0.999895	0.998949	1	0.000105175	1	0.00105075	-0.000332434	0	0	0
194086	6	228	old	0	0	2	10	0	0	9518	9506	0.998739	0	0.99979	0.998949	1	0.000210349	1	0.00105086	-0.000470157	0	0	0
190587	6	229	new	0.166667	1	10	0	1	0.0909091	9518	9507	0.998949	1	0.998949	1	0	0.00105075	0.909091	0	0.301353	0.111111	0.166667	0.333333
190586	6	229	old	0.666667	1	1	0	1	0.5	9518	9516	0.999895	1	0.999895	1	0	0.000105075	0.5	0	0.70707	0.555556	0.666667	0.833333
34799	6	230	new	0.164384	12	122	0	1	0.0895522	9518	9384	0.987182	1	0.987166	1	0	0.012834	0.910448	0	0.297326	0.109489	0.164384	0.32967
34798	6	230	old	0.143713	12	143	0	1	0.0774194	9518	9363	0.984976	1	0.984957	1	0	0.0150431	0.922581	0	0.276143	0.0949367	0.143713	0.295567
151643	6	231	new	0.354839	11	37	3	0.785714	0.229167	9518	9467	0.995797	0.785714	0.996107	0.999683	0.214286	0.0038931	0.770833	0.00031679	0.422989	0.26699	0.354839	0.528846
151642	6	231	old	0.367347	9	26	5	0.642857	0.257143	9518	9478	0.996743	0.642857	0.997264	0.999473	0.357143	0.00273569	0.742857	0.000527259	0.405296	0.292208	0.367347	0.494505
178639	6	232	new	0.436364	24	61	1	0.96	0.282353	9518	9432	0.993486	0.96	0.993574	0.999894	0.04	0.00642579	0.717647	0.000106011	0.51879	0.328767	0.436364	0.648649
178638	6	232	old	0.42735	25	67	0	1	0.271739	9518	9426	0.992961	1	0.992942	1	0	0.00705783	0.728261	0	0.519443	0.318066	0.42735	0.651042
80611	6	233	new	0.611111	11	7	7	0.611111	0.611111	9518	9493	0.998529	0.611111	0.999263	0.999263	0.388889	0.000736842	0.388889	0.000736842	0.610374	0.611111	0.611111	0.611111
80610	6	233	old	0.583333	14	16	4	0.777778	0.466667	9518	9484	0.997899	0.777778	0.998316	0.999578	0.222222	0.00168421	0.533333	0.000421585	0.60154	0.507246	0.583333	0.686275
28945	6	234	new	0.582857	51	62	11	0.822581	0.451327	9518	9394	0.99233	0.822581	0.993443	0.99883	0.177419	0.00655668	0.548673	0.00116959	0.606085	0.496109	0.582857	0.706371
28944	6	234	old	0.454106	47	98	15	0.758065	0.324138	9518	9358	0.988128	0.758065	0.989636	0.9984	0.241935	0.0103638	0.675862	0.00160034	0.491082	0.366044	0.454106	0.597964
146891	6	235	new	1	1	0	0	1	1	9518	9517	1	1	1	1	0	0	0	0	1	1	1	1
146890	6	235	old	1	1	0	0	1	1	9518	9517	1	1	1	1	0	0	0	0	1	1	1	1
167929	6	236	new	0.369942	32	106	3	0.914286	0.231884	9518	9377	0.988548	0.914286	0.988822	0.99968	0.0857143	0.0111779	0.768116	0.000319829	0.457305	0.272572	0.369942	0.57554
167928	6	236	old	0.392857	22	55	13	0.628571	0.285714	9518	9428	0.992856	0.628571	0.9942	0.998623	0.371429	0.00579985	0.714286	0.00137697	0.420805	0.3207	0.392857	0.506912
56033	6	237	new	0.235294	2	13	0	1	0.133333	9518	9503	0.998634	1	0.998634	1	0	0.00136612	0.866667	0	0.364899	0.16129	0.235294	0.434783
56032	6	237	old	0.235294	2	13	0	1	0.133333	9518	9503	0.998634	1	0.998634	1	0	0.00136612	0.866667	0	0.364899	0.16129	0.235294	0.434783
14883	6	238	new	0.198582	14	112	1	0.933333	0.111111	9518	9391	0.988128	0.933333	0.988214	0.999894	0.0666667	0.0117858	0.888889	0.000106474	0.319838	0.134875	0.198582	0.376344
14882	6	238	old	0.186667	14	121	1	0.933333	0.103704	9518	9382	0.987182	0.933333	0.987267	0.999893	0.0666667	0.0127328	0.896296	0.000106576	0.308823	0.126126	0.186667	0.358974
88949	6	239	new	0.4	16	43	5	0.761905	0.271186	9518	9454	0.994957	0.761905	0.995472	0.999471	0.238095	0.00452775	0.728814	0.000528597	0.452758	0.311284	0.4	0.559441
88948	6	239	old	0.45614	13	23	8	0.619048	0.361111	9518	9474	0.996743	0.619048	0.997578	0.999156	0.380952	0.00242182	0.638889	0.000843704	0.471328	0.393939	0.45614	0.541667
70329	6	240	new	1	1	0	0	1	1	9518	9517	1	1	1	1	0	0	0	0	1	1	1	1
70328	6	240	old	1	1	0	0	1	1	9518	9517	1	1	1	1	0	0	0	0	1	1	1	1
126689	6	241	new	0	0	7	1	0	0	9518	9510	0.999159	0	0.999264	0.999895	1	0.000735526	1	0.000105141	-0.00027809	0	0	0
126688	6	241	old	0	0	2	1	0	0	9518	9515	0.999685	0	0.99979	0.999895	1	0.00021015	1	0.000105086	-0.000148606	0	0	0
97579	6	242	new	1	1	0	0	1	1	9518	9517	1	1	1	1	0	0	0	0	1	1	1	1
97578	6	242	old	1	1	0	0	1	1	9518	9517	1	1	1	1	0	0	0	0	1	1	1	1
179853	6	243	new	1	1	0	0	1	1	9518	9517	1	1	1	1	0	0	0	0	1	1	1	1
179852	6	243	old	0.666667	1	1	0	1	0.5	9518	9516	0.999895	1	0.999895	1	0	0.000105075	0.5	0	0.70707	0.555556	0.666667	0.833333
133105	6	244	new	0.366667	11	32	6	0.647059	0.255814	9518	9469	0.996008	0.647059	0.996632	0.999367	0.352941	0.00336807	0.744186	0.000633245	0.405287	0.291005	0.366667	0.495495
133104	6	244	old	0.293333	11	47	6	0.647059	0.189655	9518	9454	0.994432	0.647059	0.995053	0.999366	0.352941	0.00494685	0.810345	0.000634249	0.348386	0.220884	0.293333	0.436508
178333	6	245	new	1	1	0	0	1	1	9518	9517	1	1	1	1	0	0	0	0	1	1	1	1
178332	6	245	old	1	1	0	0	1	1	9518	9517	1	1	1	1	0	0	0	0	1	1	1	1
188655	6	246	new	0	0	27	1	0	0	9518	9490	0.997058	0	0.997163	0.999895	1	0.00283703	1	0.000105363	-0.000546734	0	0	0
188654	6	246	old	0	0	29	1	0	0	9518	9488	0.996848	0	0.996953	0.999895	1	0.00304718	1	0.000105385	-0.000566681	0	0	0
52909	6	247	new	0	0	8	1	0	0	9518	9509	0.999054	0	0.999159	0.999895	1	0.000840601	1	0.000105152	-0.000297307	0	0	0
52908	6	247	old	0	0	6	1	0	0	9518	9511	0.999265	0	0.99937	0.999895	1	0.000630451	1	0.00010513	-0.000257448	0	0	0
64601	6	248	new	0.371517	60	200	3	0.952381	0.230769	9518	9255	0.978672	0.952381	0.978847	0.999676	0.047619	0.0211528	0.769231	0.000324044	0.463246	0.271985	0.371517	0.585938
64600	6	248	old	0.339286	57	216	6	0.904762	0.208791	9518	9239	0.976676	0.904762	0.977155	0.999351	0.0952381	0.0228451	0.791209	0.000648999	0.428444	0.246753	0.339286	0.542857
96223	6	249	new	0.5	21	39	3	0.875	0.35	9518	9455	0.995587	0.875	0.995892	0.999683	0.125	0.00410786	0.65	0.000317192	0.551848	0.397727	0.5	0.673077
96222	6	249	old	0.493827	20	37	4	0.833333	0.350877	9518	9457	0.995692	0.833333	0.996103	0.999577	0.166667	0.0038972	0.649123	0.000422788	0.539147	0.396825	0.493827	0.653595
13703	6	250	new	0.174419	15	140	2	0.882353	0.0967742	9518	9361	0.985081	0.882353	0.985265	0.999786	0.117647	0.0147353	0.903226	0.000213607	0.289444	0.117739	0.174419	0.336323
13702	6	250	old	0.180723	15	134	2	0.882353	0.100671	9518	9367	0.985711	0.882353	0.985896	0.999787	0.117647	0.0141038	0.899329	0.00021347	0.295334	0.122349	0.180723	0.345622
92587	6	251	new	0.181818	1	6	3	0.25	0.142857	9518	9508	0.999054	0.25	0.999369	0.999685	0.75	0.00063065	0.857143	0.000315424	0.188535	0.15625	0.181818	0.217391
92586	6	251	old	0.5	2	2	2	0.5	0.5	9518	9512	0.99958	0.5	0.99979	0.99979	0.5	0.000210217	0.5	0.000210217	0.49979	0.5	0.5	0.5
19927	6	252	new	0.352941	6	21	1	0.857143	0.222222	9518	9490	0.997689	0.857143	0.997792	0.999895	0.142857	0.00220797	0.777778	0.000105363	0.43577	0.26087	0.352941	0.545455
19926	6	252	old	0.470588	4	6	3	0.571429	0.4	9518	9505	0.999054	0.571429	0.999369	0.999684	0.428571	0.000630848	0.6	0.000315524	0.477639	0.425532	0.470588	0.526316
57945	6	253	new	0.482759	7	15	0	1	0.318182	9518	9496	0.998424	1	0.998423	1	0	0.00157712	0.681818	0	0.563631	0.368421	0.482759	0.7
57944	6	253	old	0.526316	5	7	2	0.714286	0.416667	9518	9504	0.999054	0.714286	0.999264	0.99979	0.285714	0.00073599	0.583333	0.000210393	0.545126	0.454545	0.526316	0.625
177367	6	254	new	0.24	3	17	2	0.6	0.15	9518	9496	0.998004	0.6	0.998213	0.999789	0.4	0.00178703	0.85	0.000210571	0.299343	0.176471	0.24	0.375
177366	6	254	old	0.3	3	12	2	0.6	0.2	9518	9501	0.998529	0.6	0.998739	0.99979	0.4	0.00126143	0.8	0.00021046	0.345864	0.230769	0.3	0.428571
113263	6	255	new	1	1	0	0	1	1	9518	9517	1	1	1	1	0	0	0	0	1	1	1	1
113262	6	255	old	1	1	0	0	1	1	9518	9517	1	1	1	1	0	0	0	0	1	1	1	1
58377	6	256	new	1	1	0	0	1	1	9518	9517	1	1	1	1	0	0	0	0	1	1	1	1
58376	6	256	old	1	1	0	0	1	1	9518	9517	1	1	1	1	0	0	0	0	1	1	1	1
143729	6	257	new	1	1	0	0	1	1	9518	9517	1	1	1	1	0	0	0	0	1	1	1	1
143728	6	257	old	1	1	0	0	1	1	9518	9517	1	1	1	1	0	0	0	0	1	1	1	1
159321	6	258	new	0.684142	261	224	17	0.938849	0.538144	9518	9016	0.97468	0.938849	0.975758	0.998118	0.0611511	0.0242424	0.461856	0.00188199	0.700335	0.588368	0.684142	0.817157
159320	6	258	old	0.594779	262	341	16	0.942446	0.434494	9518	8899	0.962492	0.942446	0.963095	0.998205	0.057554	0.0369048	0.565506	0.00179473	0.625961	0.486989	0.594779	0.763848
181341	6	259	new	0.666667	4	1	3	0.571429	0.8	9518	9510	0.99958	0.571429	0.999895	0.999685	0.428571	0.000105141	0.2	0.000315358	0.675928	0.740741	0.666667	0.606061
181340	6	259	old	0.25	1	0	6	0.142857	1	9518	9511	0.99937	0.142857	1	0.99937	0.857143	0	0	0.000630451	0.377845	0.454545	0.25	0.172414
98643	6	260	new	0	0	2	1	0	0	9518	9515	0.999685	0	0.99979	0.999895	1	0.00021015	1	0.000105086	-0.000148606	0	0	0
98642	6	260	old	0	0	1	1	0	0	9518	9516	0.99979	0	0.999895	0.999895	1	0.000105075	1	0.000105075	-0.000105075	0	0	0
18637	6	261	new	0.588235	5	5	2	0.714286	0.5	9518	9506	0.999265	0.714286	0.999474	0.99979	0.285714	0.000525707	0.5	0.000210349	0.597269	0.531915	0.588235	0.657895
18636	6	261	old	0.461538	6	13	1	0.857143	0.315789	9518	9498	0.998529	0.857143	0.998633	0.999895	0.142857	0.00136684	0.684211	0.000105274	0.519764	0.361446	0.461538	0.638298
132917	6	262	new	0.701346	573	454	34	0.943987	0.557936	9518	8457	0.948729	0.943987	0.949052	0.995996	0.0560132	0.0509483	0.442064	0.00400424	0.703336	0.607635	0.701346	0.829233
132916	6	262	old	0.65848	563	540	44	0.927512	0.510426	9518	8371	0.938643	0.927512	0.939401	0.994771	0.0724876	0.0605993	0.489574	0.00522876	0.661787	0.560869	0.65848	0.797225
141341	6	263	new	0.418919	155	416	14	0.91716	0.271454	9518	8933	0.954822	0.91716	0.955503	0.998435	0.0828402	0.0444967	0.728546	0.00156477	0.485306	0.31594	0.418919	0.621492
141340	6	263	old	0.317719	156	657	13	0.923077	0.191882	9518	8692	0.929607	0.923077	0.929725	0.998507	0.0769231	0.0702749	0.808118	0.00149339	0.402944	0.228004	0.317719	0.523842
163341	6	264	new	1	1	0	0	1	1	9518	9517	1	1	1	1	0	0	0	0	1	1	1	1
163340	6	264	old	0	0	1	1	0	0	9518	9516	0.99979	0	0.999895	0.999895	1	0.000105075	1	0.000105075	-0.000105075	0	0	0
75519	6	265	new	0	0	1	1	0	0	9518	9516	0.99979	0	0.999895	0.999895	1	0.000105075	1	0.000105075	-0.000105075	0	0	0
75518	6	265	old	0	0	1	1	0	0	9518	9516	0.99979	0	0.999895	0.999895	1	0.000105075	1	0.000105075	-0.000105075	0	0	0
24851	6	266	new	0.575342	21	26	5	0.807692	0.446809	9518	9466	0.996743	0.807692	0.997261	0.999472	0.192308	0.00273915	0.553191	0.000527927	0.599362	0.490654	0.575342	0.695364
24850	6	266	old	0.571429	18	19	8	0.692308	0.486486	9518	9473	0.997163	0.692308	0.997998	0.999156	0.307692	0.00200169	0.513514	0.000843793	0.579001	0.517241	0.571429	0.638298
143147	6	267	new	0.758427	135	69	17	0.888158	0.661765	9518	9297	0.990964	0.888158	0.992633	0.998175	0.111842	0.00736707	0.338235	0.00182521	0.76241	0.697314	0.758427	0.831281
143146	6	267	old	0.68	136	112	16	0.894737	0.548387	9518	9254	0.986552	0.894737	0.988042	0.998274	0.105263	0.0119581	0.451613	0.001726	0.69468	0.594406	0.68	0.794393
177967	6	268	new	0.437008	111	263	23	0.828358	0.296791	9518	9121	0.969952	0.828358	0.971974	0.997485	0.171642	0.0280264	0.703209	0.00251531	0.485303	0.340491	0.437008	0.60989
177966	6	268	old	0.355694	114	393	20	0.850746	0.224852	9518	8991	0.956609	0.850746	0.95812	0.99778	0.149254	0.0418798	0.775148	0.00221951	0.424358	0.263645	0.355694	0.5465
104261	6	269	new	0.535211	38	64	2	0.95	0.372549	9518	9414	0.993066	0.95	0.993248	0.999788	0.05	0.00675248	0.627451	0.000212404	0.592626	0.424107	0.535211	0.725191
104260	6	269	old	0.485294	33	63	7	0.825	0.34375	9518	9415	0.992646	0.825	0.993353	0.999257	0.175	0.00664697	0.65625	0.000742942	0.529812	0.389151	0.485294	0.644531
84287	6	270	new	0.634615	33	28	10	0.767442	0.540984	9518	9447	0.996008	0.767442	0.997045	0.998943	0.232558	0.00295515	0.459016	0.00105742	0.642469	0.574913	0.634615	0.708155
84286	6	270	old	0.537815	32	44	11	0.744186	0.421053	9518	9431	0.994221	0.744186	0.995356	0.998835	0.255814	0.0046438	0.578947	0.00116501	0.557247	0.461095	0.537815	0.645161
192993	6	271	new	1	1	0	0	1	1	9518	9517	1	1	1	1	0	0	0	0	1	1	1	1
192992	6	271	old	1	1	0	0	1	1	9518	9517	1	1	1	1	0	0	0	0	1	1	1	1
156133	6	272	new	0.234848	31	196	6	0.837838	0.136564	9518	9285	0.978777	0.837838	0.979327	0.999354	0.162162	0.0206729	0.863436	0.000645786	0.333268	0.164021	0.234848	0.413333
156132	6	272	old	0.20202	30	230	7	0.810811	0.115385	9518	9251	0.9751	0.810811	0.975741	0.999244	0.189189	0.024259	0.884615	0.000756103	0.300269	0.139276	0.20202	0.367647
60087	6	273	new	1	1	0	0	1	1	9518	9517	1	1	1	1	0	0	0	0	1	1	1	1
60086	6	273	old	1	1	0	0	1	1	9518	9517	1	1	1	1	0	0	0	0	1	1	1	1
129913	6	274	new	0.406393	89	252	8	0.917526	0.260997	9518	9169	0.972683	0.917526	0.973251	0.999128	0.0824742	0.0267488	0.739003	0.000871745	0.481366	0.304586	0.406393	0.610425
129912	6	274	old	0.328302	87	346	10	0.896907	0.200924	9518	9075	0.962597	0.896907	0.963274	0.998899	0.103093	0.0367265	0.799076	0.00110072	0.414589	0.237835	0.328302	0.529842
83813	6	275	new	0	0	19	1	0	0	9518	9498	0.997899	0	0.998004	0.999895	1	0.00199643	1	0.000105274	-0.000458446	0	0	0
83812	6	275	old	0	0	24	1	0	0	9518	9493	0.997373	0	0.997478	0.999895	1	0.0025218	1	0.00010533	-0.000515384	0	0	0
19803	6	276	new	0	0	1	2	0	0	9518	9515	0.999685	0	0.999895	0.99979	1	0.000105086	1	0.00021015	-0.000148606	0	0	0
19802	6	276	old	0	0	1	2	0	0	9518	9515	0.999685	0	0.999895	0.99979	1	0.000105086	1	0.00021015	-0.000148606	0	0	0
148107	6	277	new	0.433657	67	169	6	0.917808	0.283898	9518	9276	0.981614	0.917808	0.982107	0.999354	0.0821918	0.0178931	0.716102	0.000646412	0.504879	0.3294	0.433657	0.63447
148106	6	277	old	0.34359	67	250	6	0.917808	0.211356	9518	9195	0.973104	0.917808	0.973531	0.999348	0.0821918	0.026469	0.788644	0.000652103	0.433369	0.249814	0.34359	0.550082
145223	6	278	new	1	1	0	0	1	1	9518	9517	1	1	1	1	0	0	0	0	1	1	1	1
145222	6	278	old	0	0	3	1	0	0	9518	9514	0.99958	0	0.999685	0.999895	1	0.000315225	1	0.000105097	-0.000182015	0	0	0
113657	6	279	new	0	0	1	3	0	0	9518	9514	0.99958	0	0.999895	0.999685	1	0.000105097	1	0.000315225	-0.000182015	0	0	0
113656	6	279	old	0.352941	3	11	0	1	0.214286	9518	9504	0.998844	1	0.998844	1	0	0.00115607	0.785714	0	0.462642	0.254237	0.352941	0.576923
75341	6	280	new	1	1	0	0	1	1	9518	9517	1	1	1	1	0	0	0	0	1	1	1	1
75340	6	280	old	1	1	0	0	1	1	9518	9517	1	1	1	1	0	0	0	0	1	1	1	1
160125	6	281	new	0.698745	167	128	16	0.912568	0.566102	9518	9207	0.984871	0.912568	0.986288	0.998265	0.0874317	0.0137118	0.433898	0.00173479	0.712239	0.612619	0.698745	0.813048
160124	6	281	old	0.653226	162	151	21	0.885246	0.517572	9518	9184	0.981929	0.885246	0.983824	0.997719	0.114754	0.0161757	0.482428	0.00228137	0.669196	0.56446	0.653226	0.77512
108833	6	282	new	0.463878	183	408	15	0.924242	0.309645	9518	8912	0.955558	0.924242	0.956223	0.99832	0.0757576	0.0437768	0.690355	0.0016803	0.520723	0.357143	0.463878	0.661605
108832	6	282	old	0.360558	181	625	17	0.914141	0.224566	9518	8695	0.932549	0.914141	0.93294	0.998049	0.0858586	0.0670601	0.775434	0.00195133	0.434249	0.264465	0.360558	0.566333
69877	6	283	new	0.376855	127	411	9	0.933824	0.236059	9518	8971	0.955873	0.933824	0.956193	0.998998	0.0661765	0.0438073	0.763941	0.00100223	0.457389	0.277535	0.376855	0.586876
69876	6	283	old	0.369906	118	384	18	0.867647	0.23506	9518	8998	0.957764	0.867647	0.959071	0.998004	0.132353	0.0409294	0.76494	0.00199645	0.438951	0.275187	0.369906	0.564054
167449	6	284	new	0.21875	7	50	0	1	0.122807	9518	9461	0.994747	1	0.994743	1	0	0.00525707	0.877193	0	0.349516	0.148936	0.21875	0.411765
167448	6	284	old	0.119658	7	103	0	1	0.0636364	9518	9408	0.989178	1	0.98917	1	0	0.0108296	0.936364	0	0.250893	0.0782998	0.119658	0.253623
90615	6	285	new	1	1	0	0	1	1	9518	9517	1	1	1	1	0	0	0	0	1	1	1	1
90614	6	285	old	0	0	1	1	0	0	9518	9516	0.99979	0	0.999895	0.999895	1	0.000105075	1	0.000105075	-0.000105075	0	0	0
125233	6	286	new	0.545455	3	4	1	0.75	0.428571	9518	9510	0.999475	0.75	0.99958	0.999895	0.25	0.000420433	0.571429	0.000105141	0.566718	0.46875	0.545455	0.652174
125232	6	286	old	0.380952	4	13	0	1	0.235294	9518	9501	0.998634	1	0.998634	1	0	0.00136641	0.764706	0	0.48474	0.277778	0.380952	0.606061
179775	6	287	new	0.666667	37	33	4	0.902439	0.528571	9518	9444	0.996113	0.902439	0.996518	0.999577	0.097561	0.00348211	0.471429	0.00042337	0.689045	0.576324	0.666667	0.790598
179774	6	287	old	0.496815	39	77	2	0.95122	0.336207	9518	9400	0.9917	0.95122	0.991875	0.999787	0.0487805	0.00812493	0.663793	0.000212721	0.562916	0.386139	0.496815	0.696429
176561	6	288	new	0.272727	3	16	0	1	0.157895	9518	9499	0.998319	1	0.998318	1	0	0.00168156	0.842105	0	0.397025	0.189873	0.272727	0.483871
176560	6	288	old	0.139535	3	37	0	1	0.075	9518	9478	0.996113	1	0.996111	1	0	0.0038886	0.925	0	0.273328	0.0920245	0.139535	0.288462
46325	6	289	new	0	0	37	1	0	0	9518	9480	0.996008	0	0.996112	0.999895	1	0.00388778	1	0.000105474	-0.000640359	0	0	0
46324	6	289	old	0	0	12	1	0	0	9518	9505	0.998634	0	0.998739	0.999895	1	0.0012609	1	0.000105197	-0.000364201	0	0	0
40537	6	290	new	1	1	0	0	1	1	9518	9517	1	1	1	1	0	0	0	0	1	1	1	1
40536	6	290	old	1	1	0	0	1	1	9518	9517	1	1	1	1	0	0	0	0	1	1	1	1
36031	6	291	new	0.48	6	13	0	1	0.315789	9518	9499	0.998634	1	0.998633	1	0	0.00136669	0.684211	0	0.561567	0.365854	0.48	0.697674
36030	6	291	old	0.444444	6	15	0	1	0.285714	9518	9497	0.998424	1	0.998423	1	0	0.00157696	0.714286	0	0.534101	0.333333	0.444444	0.666667
133727	6	292	new	0.233766	9	58	1	0.9	0.134328	9518	9450	0.993801	0.9	0.9939	0.999894	0.1	0.00610013	0.865672	0.000105809	0.346383	0.161871	0.233766	0.420561
133726	6	292	old	0.140625	9	109	1	0.9	0.0762712	9518	9399	0.988443	0.9	0.988536	0.999894	0.1	0.011464	0.923729	0.000106383	0.260145	0.093361	0.140625	0.28481
74431	6	293	new	0.714286	285	200	28	0.910543	0.587629	9518	9005	0.976045	0.910543	0.978273	0.9969	0.0894569	0.0217273	0.412371	0.00309975	0.72079	0.63249	0.714286	0.82038
74430	6	293	old	0.611814	290	345	23	0.926518	0.456693	9518	8860	0.961336	0.926518	0.96252	0.997411	0.0734824	0.0374796	0.543307	0.00258922	0.635386	0.508237	0.611814	0.768415
130433	6	294	new	0.642424	106	104	14	0.883333	0.504762	9518	9294	0.987602	0.883333	0.988934	0.998496	0.116667	0.0110662	0.495238	0.00150408	0.662552	0.552083	0.642424	0.768116
130432	6	294	old	0.531017	107	176	13	0.891667	0.378092	9518	9222	0.980143	0.891667	0.981273	0.998592	0.108333	0.0187274	0.621908	0.00140769	0.57343	0.427316	0.531017	0.70118
19775	6	295	new	0.666667	150	136	14	0.914634	0.524476	9518	9218	0.98424	0.914634	0.985461	0.998484	0.0853659	0.0145392	0.475524	0.00151646	0.686085	0.573394	0.666667	0.796178
19774	6	295	old	0.578269	157	222	7	0.957317	0.414248	9518	9132	0.97594	0.957317	0.976267	0.999234	0.0426829	0.0237332	0.585752	0.000765948	0.621305	0.467262	0.578269	0.758454
155461	6	296	new	1	1	0	0	1	1	9518	9517	1	1	1	1	0	0	0	0	1	1	1	1
155460	6	296	old	1	1	0	0	1	1	9518	9517	1	1	1	1	0	0	0	0	1	1	1	1
53039	6	297	new	0.222222	10	68	2	0.833333	0.128205	9518	9438	0.992646	0.833333	0.992847	0.999788	0.166667	0.00715338	0.871795	0.000211864	0.325185	0.154321	0.222222	0.396825
53038	6	297	old	0.189655	11	93	1	0.916667	0.105769	9518	9413	0.990124	0.916667	0.990217	0.999894	0.0833333	0.00978329	0.894231	0.000106225	0.309555	0.128505	0.189655	0.361842
134167	6	298	new	0.615385	4	4	1	0.8	0.5	9518	9509	0.999475	0.8	0.99958	0.999895	0.2	0.000420477	0.5	0.000105152	0.632223	0.540541	0.615385	0.714286
134166	6	298	old	0.380952	4	12	1	0.8	0.25	9518	9501	0.998634	0.8	0.998739	0.999895	0.2	0.00126143	0.75	0.000105241	0.446767	0.289855	0.380952	0.555556
111615	6	299	new	1	1	0	0	1	1	9518	9517	1	1	1	1	0	0	0	0	1	1	1	1
111614	6	299	old	1	1	0	0	1	1	9518	9517	1	1	1	1	0	0	0	0	1	1	1	1
33829	6	300	new	0.666667	2	1	1	0.666667	0.666667	9518	9514	0.99979	0.666667	0.999895	0.999895	0.333333	0.000105097	0.333333	0.000105097	0.666562	0.666667	0.666667	0.666667
33828	6	300	old	0.444444	2	4	1	0.666667	0.333333	9518	9511	0.999475	0.666667	0.99958	0.999895	0.333333	0.000420389	0.666667	0.00010513	0.471182	0.37037	0.444444	0.555556
39701	6	301	new	0.355072	49	176	2	0.960784	0.217778	9518	9291	0.981299	0.960784	0.981409	0.999785	0.0392157	0.0185909	0.782222	0.000215216	0.452754	0.257624	0.355072	0.571096
39700	6	301	old	0.309677	48	211	3	0.941176	0.185328	9518	9256	0.977516	0.941176	0.977712	0.999676	0.0588235	0.0222879	0.814672	0.000324009	0.412308	0.220791	0.309677	0.518359
173043	6	302	new	0.449612	29	68	3	0.90625	0.298969	9518	9418	0.99254	0.90625	0.992832	0.999682	0.09375	0.00716846	0.701031	0.000318438	0.518181	0.345238	0.449612	0.644444
173042	6	302	old	0.376623	29	93	3	0.90625	0.237705	9518	9393	0.989914	0.90625	0.990196	0.999681	0.09375	0.00980392	0.762295	0.000319285	0.461306	0.278846	0.376623	0.58
165597	6	303	new	1	1	0	0	1	1	9518	9517	1	1	1	1	0	0	0	0	1	1	1	1
165596	6	303	old	1	1	0	0	1	1	9518	9517	1	1	1	1	0	0	0	0	1	1	1	1
124979	6	304	new	1	1	0	0	1	1	9518	9517	1	1	1	1	0	0	0	0	1	1	1	1
124978	6	304	old	1	1	0	0	1	1	9518	9517	1	1	1	1	0	0	0	0	1	1	1	1
185915	6	305	new	0	0	1	1	0	0	9518	9516	0.99979	0	0.999895	0.999895	1	0.000105075	1	0.000105075	-0.000105075	0	0	0
185914	6	305	old	0	0	1	1	0	0	9518	9516	0.99979	0	0.999895	0.999895	1	0.000105075	1	0.000105075	-0.000105075	0	0	0
17819	6	306	new	0.588571	103	131	13	0.887931	0.440171	9518	9271	0.984871	0.887931	0.986067	0.9986	0.112069	0.0139332	0.559829	0.00140026	0.619261	0.489544	0.588571	0.737822
17818	6	306	old	0.485577	101	199	15	0.87069	0.336667	9518	9203	0.977516	0.87069	0.978834	0.998373	0.12931	0.0211657	0.663333	0.00162725	0.533502	0.383739	0.485577	0.660995
75041	6	307	new	0.166667	1	9	1	0.5	0.1	9518	9507	0.998949	0.5	0.999054	0.999895	0.5	0.000945776	0.9	0.000105175	0.223278	0.119048	0.166667	0.277778
75040	6	307	old	0	0	2	2	0	0	9518	9514	0.99958	0	0.99979	0.99979	1	0.000210172	1	0.000210172	-0.000210172	0	0	0
53925	6	308	new	0.307692	2	9	0	1	0.181818	9518	9507	0.999054	1	0.999054	1	0	0.000945776	0.818182	0	0.4262	0.217391	0.307692	0.526316
53924	6	308	old	0	0	4	2	0	0	9518	9512	0.99937	0	0.99958	0.99979	1	0.000420345	1	0.000210217	-0.00029726	0	0	0
76051	6	309	new	0.117647	5	75	0	1	0.0625	9518	9438	0.99212	1	0.992116	1	0	0.00788395	0.9375	0	0.249013	0.0769231	0.117647	0.25
76050	6	309	old	0.149254	5	57	0	1	0.0806452	9518	9456	0.994011	1	0.994008	1	0	0.0059918	0.919355	0	0.283129	0.0988142	0.149254	0.304878
150447	6	310	new	0.569378	119	156	24	0.832168	0.432727	9518	9219	0.981088	0.832168	0.98336	0.997403	0.167832	0.01664	0.567273	0.00259656	0.59227	0.478681	0.569378	0.702479
150446	6	310	old	0.513393	115	190	28	0.804196	0.377049	9518	9185	0.977096	0.804196	0.979733	0.996961	0.195804	0.0202667	0.622951	0.00303918	0.541477	0.421864	0.513393	0.655644
96463	6	311	new	0.561955	161	228	23	0.875	0.413882	9518	9106	0.973629	0.875	0.975573	0.997481	0.125	0.0244268	0.586118	0.00251944	0.591518	0.462644	0.561955	0.715556
96462	6	311	old	0.547993	157	232	27	0.853261	0.403599	9518	9102	0.972788	0.853261	0.975145	0.997042	0.146739	0.0248554	0.596401	0.00295761	0.576102	0.451149	0.547993	0.697778
194285	6	312	new	0.518519	7	10	3	0.7	0.411765	9518	9498	0.998634	0.7	0.998948	0.999684	0.3	0.00105175	0.588235	0.000315756	0.536266	0.448718	0.518519	0.614035
194284	6	312	old	0.181818	1	0	9	0.1	1	9518	9508	0.999054	0.1	1	0.999054	0.9	0	0	0.000945676	0.316078	0.357143	0.181818	0.121951
73281	6	313	new	0	0	213	1	0	0	9518	9304	0.977516	0	0.977619	0.999893	1	0.022381	1	0.000107469	-0.00155089	0	0	0
73280	6	313	old	0	0	287	1	0	0	9518	9230	0.969742	0	0.969843	0.999892	1	0.0301566	1	0.000108331	-0.00180745	0	0	0
143017	6	314	new	0.0645161	1	28	1	0.5	0.0344828	9518	9488	0.996953	0.5	0.997058	0.999895	0.5	0.00294241	0.965517	0.000105385	0.130719	0.0423729	0.0645161	0.135135
143016	6	314	old	0.0377358	1	50	1	0.5	0.0196078	9518	9466	0.994642	0.5	0.994746	0.999894	0.5	0.00525431	0.980392	0.00010563	0.0982275	0.0242718	0.0377358	0.0847458
49123	6	315	new	0.468531	67	149	3	0.957143	0.310185	9518	9299	0.98403	0.957143	0.984229	0.999677	0.0428571	0.0157705	0.689815	0.000322511	0.540089	0.358672	0.468531	0.675403
49122	6	315	old	0.414634	68	190	2	0.971429	0.263566	9518	9258	0.979828	0.971429	0.97989	0.999784	0.0285714	0.0201101	0.736434	0.000215983	0.500529	0.30853	0.414634	0.63197
155407	6	316	new	0.590909	26	33	3	0.896552	0.440678	9518	9456	0.996218	0.896552	0.996522	0.999683	0.103448	0.00347771	0.559322	0.000317158	0.627116	0.490566	0.590909	0.742857
155406	6	316	old	0.5	28	55	1	0.965517	0.337349	9518	9434	0.994116	0.965517	0.994204	0.999894	0.0344828	0.00579619	0.662651	0.000105988	0.568911	0.387812	0.5	0.703518
90611	6	317	new	0.575439	82	115	6	0.931818	0.416244	9518	9315	0.987287	0.931818	0.987805	0.999356	0.0681818	0.0121951	0.583756	0.000643708	0.618219	0.468037	0.575439	0.746812
90610	6	317	old	0.45481	78	177	10	0.886364	0.305882	9518	9253	0.980353	0.886364	0.98123	0.99892	0.113636	0.0187699	0.694118	0.00107956	0.514242	0.351986	0.45481	0.642504
75971	6	318	new	0.6	6	4	4	0.6	0.6	9518	9504	0.999159	0.6	0.999579	0.999579	0.4	0.000420698	0.4	0.000420698	0.599579	0.6	0.6	0.6
75970	6	318	old	0.324324	6	21	4	0.6	0.222222	9518	9487	0.997373	0.6	0.997791	0.999579	0.4	0.00220867	0.777778	0.000421452	0.36413	0.254237	0.324324	0.447761
93401	6	319	new	0.26087	3	17	0	1	0.15	9518	9498	0.998214	1	0.998213	1	0	0.00178665	0.85	0	0.386952	0.180723	0.26087	0.46875
93400	6	319	old	0.0727273	2	50	1	0.666667	0.0384615	9518	9465	0.994642	0.666667	0.994745	0.999894	0.333333	0.00525486	0.961538	0.000105641	0.159277	0.0473934	0.0727273	0.15625
189939	6	320	new	0.275229	30	157	1	0.967742	0.160428	9518	9330	0.9834	0.967742	0.983451	0.999893	0.0322581	0.016549	0.839572	0.00010717	0.390507	0.192555	0.275229	0.482315
189938	6	320	old	0.274882	29	151	2	0.935484	0.161111	9518	9336	0.983925	0.935484	0.984083	0.999786	0.0645161	0.0159165	0.838889	0.000214179	0.38465	0.193076	0.274882	0.476974
56369	6	321	new	0	0	2	1	0	0	9518	9515	0.999685	0	0.99979	0.999895	1	0.00021015	1	0.000105086	-0.000148606	0	0	0
56368	6	321	old	1	1	0	0	1	1	9518	9517	1	1	1	1	0	0	0	0	1	1	1	1
186713	6	322	new	0	0	6	1	0	0	9518	9511	0.999265	0	0.99937	0.999895	1	0.000630451	1	0.00010513	-0.000257448	0	0	0
186712	6	322	old	0	0	8	1	0	0	9518	9509	0.999054	0	0.999159	0.999895	1	0.000840601	1	0.000105152	-0.000297307	0	0	0
137919	6	323	new	0	0	2	5	0	0	9518	9511	0.999265	0	0.99979	0.999475	1	0.000210239	1	0.000525431	-0.000332364	0	0	0
137918	6	323	old	0	0	1	5	0	0	9518	9512	0.99937	0	0.999895	0.999475	1	0.000105119	1	0.000525376	-0.000235005	0	0	0
42801	6	324	new	0	0	1	1	0	0	9518	9516	0.99979	0	0.999895	0.999895	1	0.000105075	1	0.000105075	-0.000105075	0	0	0
42800	6	324	old	1	1	0	0	1	1	9518	9517	1	1	1	1	0	0	0	0	1	1	1	1
47769	6	325	new	0.600962	125	152	14	0.899281	0.451264	9518	9227	0.982559	0.899281	0.983794	0.998485	0.100719	0.0162064	0.548736	0.00151499	0.630207	0.501203	0.600962	0.7503
47768	6	325	old	0.558442	129	194	10	0.928058	0.399381	9518	9185	0.978567	0.928058	0.979315	0.998912	0.0719424	0.0206845	0.600619	0.00108755	0.601166	0.450734	0.558442	0.733788
21891	6	326	new	0.279835	34	167	8	0.809524	0.169154	9518	9309	0.981614	0.809524	0.982377	0.999141	0.190476	0.0176235	0.830846	0.000858645	0.365066	0.200946	0.279835	0.460705
21890	6	326	old	0.245487	34	201	8	0.809524	0.144681	9518	9275	0.978042	0.809524	0.978789	0.999138	0.190476	0.0212115	0.855319	0.00086179	0.336711	0.173116	0.245487	0.421836
173403	6	327	new	0	0	1	2	0	0	9518	9515	0.999685	0	0.999895	0.99979	1	0.000105086	1	0.00021015	-0.000148606	0	0	0
173402	6	327	old	0	0	1	2	0	0	9518	9515	0.999685	0	0.999895	0.99979	1	0.000105086	1	0.00021015	-0.000148606	0	0	0
9787	6	328	new	0.145833	14	164	0	1	0.0786517	9518	9340	0.982769	1	0.982744	1	0	0.0172559	0.921348	0	0.278019	0.0964187	0.145833	0.299145
9786	6	328	old	0.235294	12	76	2	0.857143	0.136364	9518	9428	0.991805	0.857143	0.992003	0.999788	0.142857	0.00799663	0.863636	0.000212089	0.340018	0.163934	0.235294	0.416667
190731	6	329	new	0.60274	22	25	4	0.846154	0.468085	9518	9467	0.996953	0.846154	0.997366	0.999578	0.153846	0.0026338	0.531915	0.000422342	0.628079	0.514019	0.60274	0.728477
190730	6	329	old	0.617647	21	21	5	0.807692	0.5	9518	9471	0.997268	0.807692	0.997788	0.999472	0.192308	0.00221239	0.5	0.000527649	0.634283	0.541237	0.617647	0.719178
194213	6	330	new	1	1	0	0	1	1	9518	9517	1	1	1	1	0	0	0	0	1	1	1	1
194212	6	330	old	1	1	0	0	1	1	9518	9517	1	1	1	1	0	0	0	0	1	1	1	1
53599	6	331	new	1	1	0	0	1	1	9518	9517	1	1	1	1	0	0	0	0	1	1	1	1
53598	6	331	old	1	1	0	0	1	1	9518	9517	1	1	1	1	0	0	0	0	1	1	1	1
44235	6	332	new	0	0	9	1	0	0	9518	9508	0.998949	0	0.999054	0.999895	1	0.000945676	1	0.000105164	-0.000315358	0	0	0
44234	6	332	old	0	0	11	1	0	0	9518	9506	0.998739	0	0.998844	0.999895	1	0.00115583	1	0.000105186	-0.000348678	0	0	0
115013	6	333	new	0.358974	7	25	0	1	0.21875	9518	9486	0.997373	1	0.997371	1	0	0.00262854	0.78125	0	0.467092	0.259259	0.358974	0.583333
115012	6	333	old	0.521739	6	10	1	0.857143	0.375	9518	9501	0.998844	0.857143	0.998949	0.999895	0.142857	0.00105141	0.625	0.000105241	0.566519	0.422535	0.521739	0.681818
42689	6	334	new	0	0	1	1	0	0	9518	9516	0.99979	0	0.999895	0.999895	1	0.000105075	1	0.000105075	-0.000105075	0	0	0
42688	6	334	old	0	0	1	1	0	0	9518	9516	0.99979	0	0.999895	0.999895	1	0.000105075	1	0.000105075	-0.000105075	0	0	0
101239	6	335	new	0	0	1	2	0	0	9518	9515	0.999685	0	0.999895	0.99979	1	0.000105086	1	0.00021015	-0.000148606	0	0	0
101238	6	335	old	0.666667	2	2	0	1	0.5	9518	9514	0.99979	1	0.99979	1	0	0.000210172	0.5	0	0.707032	0.555556	0.666667	0.833333
138031	6	336	new	0.238806	8	51	0	1	0.135593	9518	9459	0.994642	1	0.994637	1	0	0.00536278	0.864407	0	0.367241	0.163934	0.238806	0.43956
138030	6	336	old	0.253968	8	47	0	1	0.145455	9518	9463	0.995062	1	0.995058	1	0	0.00494217	0.854545	0	0.380441	0.175439	0.253968	0.45977
152095	6	337	new	1	1	0	0	1	1	9518	9517	1	1	1	1	0	0	0	0	1	1	1	1
152094	6	337	old	1	1	0	0	1	1	9518	9517	1	1	1	1	0	0	0	0	1	1	1	1
128085	6	338	new	0.46402	187	421	11	0.944444	0.307566	9518	8899	0.954612	0.944444	0.954828	0.998765	0.0555556	0.0451717	0.692434	0.00123457	0.524857	0.355513	0.46402	0.667857
128084	6	338	old	0.383333	184	578	14	0.929293	0.24147	9518	8742	0.937802	0.929293	0.937983	0.998401	0.0707071	0.0620172	0.75853	0.0015989	0.456108	0.283426	0.383333	0.592021
20663	6	339	new	0.467532	18	36	5	0.782609	0.333333	9518	9459	0.995692	0.782609	0.996209	0.999472	0.217391	0.00379147	0.666667	0.000528318	0.509111	0.376569	0.467532	0.616438
20662	6	339	old	0.343434	17	59	6	0.73913	0.223684	9518	9436	0.993171	0.73913	0.993786	0.999365	0.26087	0.0062138	0.776316	0.000635459	0.404322	0.259939	0.343434	0.505952
114361	6	340	new	0.71599	150	104	15	0.909091	0.590551	9518	9249	0.987497	0.909091	0.988881	0.998381	0.0909091	0.0111194	0.409449	0.00161917	0.727217	0.635055	0.71599	0.820569
114360	6	340	old	0.632444	154	168	11	0.933333	0.478261	9518	9185	0.981194	0.933333	0.982038	0.998804	0.0666667	0.0179622	0.521739	0.00119617	0.660826	0.529938	0.632444	0.784114
88727	6	341	new	0.5	2	4	0	1	0.333333	9518	9512	0.99958	1	0.99958	1	0	0.000420345	0.666667	0	0.577229	0.384615	0.5	0.714286
88726	6	341	old	0.4	1	2	1	0.5	0.333333	9518	9514	0.999685	0.5	0.99979	0.999895	0.5	0.000210172	0.666667	0.000105097	0.408098	0.357143	0.4	0.454545
105573	6	342	new	0.470588	8	6	12	0.4	0.571429	9518	9492	0.998109	0.4	0.999368	0.998737	0.6	0.000631712	0.428571	0.00126263	0.477186	0.526316	0.470588	0.425532
105572	6	342	old	0.465116	10	13	10	0.5	0.434783	9518	9485	0.997584	0.5	0.998631	0.998947	0.5	0.00136871	0.565217	0.00105319	0.46505	0.446429	0.465116	0.485437
14919	6	343	new	1	1	0	0	1	1	9518	9517	1	1	1	1	0	0	0	0	1	1	1	1
14918	6	343	old	0	0	13	1	0	0	9518	9504	0.998529	0	0.998634	0.999895	1	0.00136598	1	0.000105208	-0.000379093	0	0	0
44167	6	344	new	0.521739	6	8	3	0.666667	0.428571	9518	9501	0.998844	0.666667	0.999159	0.999684	0.333333	0.000841308	0.571429	0.000315657	0.533988	0.461538	0.521739	0.6
44166	6	344	old	0.363636	4	9	5	0.444444	0.307692	9518	9500	0.998529	0.444444	0.999054	0.999474	0.555556	0.000946472	0.692308	0.000526039	0.36909	0.327869	0.363636	0.408163
102117	6	345	new	0.600614	391	505	15	0.963054	0.436384	9518	8607	0.945367	0.963054	0.944579	0.99826	0.0369458	0.0554214	0.563616	0.00173974	0.62809	0.489975	0.600614	0.775794
102116	6	345	old	0.538966	370	597	36	0.91133	0.382627	9518	8515	0.933494	0.91133	0.934482	0.99579	0.08867	0.065518	0.617373	0.00421003	0.565747	0.43285	0.538966	0.71401
58619	6	346	new	0.441687	89	214	11	0.89	0.293729	9518	9204	0.976361	0.89	0.977278	0.998806	0.11	0.0227224	0.706271	0.00119371	0.503696	0.339177	0.441687	0.633001
58618	6	346	old	0.356322	93	329	7	0.93	0.220379	9518	9089	0.964698	0.93	0.965067	0.99923	0.07	0.0349331	0.779621	0.000769569	0.443357	0.260067	0.356322	0.565693
25021	6	347	new	0.684954	412	337	42	0.907489	0.550067	9518	8727	0.960181	0.907489	0.96282	0.99521	0.092511	0.0371801	0.449933	0.0047896	0.688883	0.597101	0.684954	0.803119
25020	6	347	old	0.594555	404	501	50	0.889868	0.446409	9518	8563	0.94211	0.889868	0.944726	0.994195	0.110132	0.0552736	0.553591	0.00580518	0.606404	0.495827	0.594555	0.742374
174709	6	348	new	0.597656	153	197	9	0.944444	0.437143	9518	9159	0.978357	0.944444	0.978944	0.999018	0.0555556	0.021056	0.562857	0.000981675	0.634623	0.489757	0.597656	0.766533
174708	6	348	old	0.516239	151	272	11	0.932099	0.356974	9518	9084	0.970267	0.932099	0.970928	0.998791	0.0679012	0.0290723	0.643026	0.00120946	0.566802	0.407228	0.516239	0.704949
62349	6	349	new	0	0	1	4	0	0	9518	9513	0.999475	0	0.999895	0.99958	1	0.000105108	1	0.000420301	-0.000210183	0	0	0
62348	6	349	old	0	0	1	4	0	0	9518	9513	0.999475	0	0.999895	0.99958	1	0.000105108	1	0.000420301	-0.000210183	0	0	0
45231	6	350	new	0	0	5	1	0	0	9518	9512	0.99937	0	0.999475	0.999895	1	0.000525376	1	0.000105119	-0.000235005	0	0	0
45230	6	350	old	1	1	0	0	1	1	9518	9517	1	1	1	1	0	0	0	0	1	1	1	1
177421	6	351	new	0.585714	164	221	11	0.937143	0.425974	9518	9122	0.975625	0.937143	0.976346	0.998796	0.0628571	0.0236541	0.574026	0.00120442	0.622914	0.478134	0.585714	0.75576
177420	6	351	old	0.487879	161	324	14	0.92	0.331959	9518	9019	0.964488	0.92	0.965322	0.99845	0.08	0.0346784	0.668041	0.00154987	0.540849	0.380615	0.487879	0.679325
85041	6	352	new	0	0	1	1	0	0	9518	9516	0.99979	0	0.999895	0.999895	1	0.000105075	1	0.000105075	-0.000105075	0	0	0
85040	6	352	old	0	0	3	1	0	0	9518	9514	0.99958	0	0.999685	0.999895	1	0.000315225	1	0.000105097	-0.000182015	0	0	0
140429	6	353	new	0.566372	64	84	14	0.820513	0.432432	9518	9356	0.989704	0.820513	0.991102	0.998506	0.179487	0.00889831	0.567568	0.00149413	0.591402	0.477612	0.566372	0.695652
140428	6	353	old	0.402174	74	216	4	0.948718	0.255172	9518	9224	0.976886	0.948718	0.977119	0.999567	0.0512821	0.0228814	0.744828	0.000433463	0.48564	0.298869	0.402174	0.614618
62369	6	354	new	0.133333	1	13	0	1	0.0714286	9518	9504	0.998634	1	0.998634	1	0	0.00136598	0.928571	0	0.267079	0.0877193	0.133333	0.277778
62368	6	354	old	0.2	1	8	0	1	0.111111	9518	9509	0.999159	1	0.999159	1	0	0.000840601	0.888889	0	0.333193	0.135135	0.2	0.384615
127349	6	355	new	1	1	0	0	1	1	9518	9517	1	1	1	1	0	0	0	0	1	1	1	1
127348	6	355	old	1	1	0	0	1	1	9518	9517	1	1	1	1	0	0	0	0	1	1	1	1
78305	6	356	new	0	0	1	1	0	0	9518	9516	0.99979	0	0.999895	0.999895	1	0.000105075	1	0.000105075	-0.000105075	0	0	0
78304	6	356	old	1	1	0	0	1	1	9518	9517	1	1	1	1	0	0	0	0	1	1	1	1
98055	6	357	new	0.545932	312	498	21	0.936937	0.385185	9518	8687	0.945472	0.936937	0.945781	0.997588	0.0630631	0.0542188	0.614815	0.00241158	0.581275	0.436608	0.545932	0.728291
98054	6	357	old	0.452398	316	748	17	0.948949	0.296992	9518	8437	0.919626	0.948949	0.918563	0.997989	0.0510511	0.0814371	0.703008	0.00201088	0.505866	0.344302	0.452398	0.659432
69711	6	358	new	0.195	39	315	7	0.847826	0.110169	9518	9157	0.966169	0.847826	0.966744	0.999236	0.152174	0.0332559	0.889831	0.000763859	0.298527	0.133379	0.195	0.362454
69710	6	358	old	0.125915	43	594	3	0.934783	0.0675039	9518	8878	0.937277	0.934783	0.937289	0.999662	0.0652174	0.0627111	0.932496	0.0003378	0.24202	0.0828836	0.125915	0.261876
35591	6	359	new	0	0	1	3	0	0	9518	9514	0.99958	0	0.999895	0.999685	1	0.000105097	1	0.000315225	-0.000182015	0	0	0
35590	6	359	old	0	0	1	3	0	0	9518	9514	0.99958	0	0.999895	0.999685	1	0.000105097	1	0.000315225	-0.000182015	0	0	0
185567	6	360	new	0.329787	31	123	3	0.911765	0.201299	9518	9361	0.986762	0.911765	0.987031	0.99968	0.0882353	0.0129692	0.798701	0.000320376	0.425016	0.238462	0.329787	0.534483
185566	6	360	old	0.346154	27	95	7	0.794118	0.221311	9518	9389	0.989283	0.794118	0.989983	0.999255	0.205882	0.0100169	0.778689	0.000744998	0.415868	0.258621	0.346154	0.523256
72971	6	361	new	0.669355	83	67	15	0.846939	0.553333	9518	9353	0.991385	0.846939	0.992887	0.998399	0.153061	0.00711253	0.446667	0.0016012	0.680705	0.594556	0.669355	0.765683
72970	6	361	old	0.52819	89	150	9	0.908163	0.372385	9518	9270	0.983295	0.908163	0.984076	0.99903	0.0918367	0.0159236	0.627615	0.000969932	0.575666	0.422201	0.52819	0.70523
8571	6	362	new	0.550725	57	78	15	0.791667	0.422222	9518	9368	0.990229	0.791667	0.991743	0.998401	0.208333	0.00825746	0.577778	0.00159864	0.574039	0.465686	0.550725	0.673759
8570	6	362	old	0.460993	65	145	7	0.902778	0.309524	9518	9301	0.98403	0.902778	0.98465	0.999248	0.0972222	0.0153504	0.690476	0.000752041	0.523462	0.35636	0.460993	0.65261
193709	6	363	new	0.243902	15	92	1	0.9375	0.140187	9518	9410	0.990229	0.9375	0.990318	0.999894	0.0625	0.00968217	0.859813	0.000106259	0.360513	0.168919	0.243902	0.438596
193708	6	363	old	0.262626	13	70	3	0.8125	0.156627	9518	9432	0.99233	0.8125	0.992633	0.999682	0.1875	0.00736687	0.843373	0.000317965	0.354752	0.186782	0.262626	0.442177
11101	6	364	new	0.695531	249	193	25	0.908759	0.563348	9518	9051	0.977096	0.908759	0.979122	0.997245	0.0912409	0.0208784	0.436652	0.00275452	0.705507	0.609696	0.695531	0.809493
11100	6	364	old	0.676316	257	229	17	0.937956	0.528807	9518	9015	0.974154	0.937956	0.975227	0.998118	0.0620438	0.0247728	0.471193	0.0018822	0.69367	0.579351	0.676316	0.812263
26981	6	365	new	0.424242	7	17	2	0.777778	0.291667	9518	9492	0.998004	0.777778	0.998212	0.999789	0.222222	0.00178778	0.708333	0.000210659	0.47557	0.333333	0.424242	0.583333
26980	6	365	old	0.444444	6	12	3	0.666667	0.333333	9518	9497	0.998424	0.666667	0.998738	0.999684	0.333333	0.00126196	0.666667	0.000315789	0.470735	0.37037	0.444444	0.555556
122831	6	366	new	1	1	0	0	1	1	9518	9517	1	1	1	1	0	0	0	0	1	1	1	1
122830	6	366	old	0	0	5	1	0	0	9518	9512	0.99937	0	0.999475	0.999895	1	0.000525376	1	0.000105119	-0.000235005	0	0	0
167295	6	367	new	0.345324	24	89	2	0.923077	0.212389	9518	9403	0.990439	0.923077	0.990624	0.999787	0.0769231	0.00937632	0.787611	0.000212653	0.440302	0.251046	0.345324	0.552995
167294	6	367	old	0.292683	24	114	2	0.923077	0.173913	9518	9378	0.987813	0.923077	0.98799	0.999787	0.0769231	0.0120101	0.826087	0.00021322	0.397809	0.207612	0.292683	0.495868
44513	6	368	new	0	0	1	2	0	0	9518	9515	0.999685	0	0.999895	0.99979	1	0.000105086	1	0.00021015	-0.000148606	0	0	0
44512	6	368	old	0	0	1	2	0	0	9518	9515	0.999685	0	0.999895	0.99979	1	0.000105086	1	0.00021015	-0.000148606	0	0	0
117755	6	369	new	0.857143	6	1	1	0.857143	0.857143	9518	9510	0.99979	0.857143	0.999895	0.999895	0.142857	0.000105141	0.142857	0.000105141	0.857038	0.857143	0.857143	0.857143
117754	6	369	old	0.857143	6	1	1	0.857143	0.857143	9518	9510	0.99979	0.857143	0.999895	0.999895	0.142857	0.000105141	0.142857	0.000105141	0.857038	0.857143	0.857143	0.857143
19087	6	370	new	0.410596	31	87	2	0.939394	0.262712	9518	9398	0.990649	0.939394	0.990828	0.999787	0.0606061	0.00917238	0.737288	0.000212766	0.494148	0.306931	0.410596	0.62
19086	6	370	old	0.38961	30	91	3	0.909091	0.247934	9518	9394	0.990124	0.909091	0.990406	0.999681	0.0909091	0.0095941	0.752066	0.000319251	0.471941	0.290135	0.38961	0.592885
14209	6	371	new	0.581818	96	116	22	0.813559	0.45283	9518	9284	0.985501	0.813559	0.98766	0.997636	0.186441	0.0123404	0.54717	0.00236407	0.600768	0.496894	0.581818	0.701754
14208	6	371	old	0.440605	102	243	16	0.864407	0.295652	9518	9157	0.972788	0.864407	0.974149	0.998256	0.135593	0.0258511	0.704348	0.00174425	0.496446	0.340454	0.440605	0.624235
25061	6	372	new	0.363636	2	7	0	1	0.222222	9518	9509	0.999265	1	0.999264	1	0	0.000735603	0.777778	0	0.471231	0.263158	0.363636	0.588235
25060	6	372	old	0.571429	2	3	0	1	0.4	9518	9513	0.999685	1	0.999685	1	0	0.000315259	0.6	0	0.632356	0.454545	0.571429	0.769231
97647	6	373	new	0.519637	86	143	16	0.843137	0.375546	9518	9273	0.983295	0.843137	0.984813	0.998278	0.156863	0.0151869	0.624454	0.00172247	0.556334	0.422397	0.519637	0.675039
97646	6	373	old	0.455026	86	190	16	0.843137	0.311594	9518	9226	0.978357	0.843137	0.979822	0.998269	0.156863	0.0201784	0.688406	0.00173123	0.50498	0.356551	0.455026	0.628655
56855	6	374	new	0.538462	7	8	4	0.636364	0.466667	9518	9499	0.998739	0.636364	0.999159	0.999579	0.363636	0.000841485	0.533333	0.00042092	0.544343	0.492958	0.538462	0.59322
56854	6	374	old	0.142857	1	2	10	0.0909091	0.333333	9518	9505	0.998739	0.0909091	0.99979	0.998949	0.909091	0.000210371	0.666667	0.00105097	0.173602	0.217391	0.142857	0.106383
51307	6	375	new	0	0	2	1	0	0	9518	9515	0.999685	0	0.99979	0.999895	1	0.00021015	1	0.000105086	-0.000148606	0	0	0
51306	6	375	old	0	0	1	1	0	0	9518	9516	0.99979	0	0.999895	0.999895	1	0.000105075	1	0.000105075	-0.000105075	0	0	0
70151	6	376	new	0.530973	90	151	8	0.918367	0.373444	9518	9269	0.983295	0.918367	0.98397	0.999138	0.0816327	0.0160297	0.626556	0.000862348	0.579823	0.423729	0.530973	0.7109
70150	6	376	old	0.474286	83	169	15	0.846939	0.329365	9518	9251	0.980668	0.846939	0.982059	0.998381	0.153061	0.0179406	0.670635	0.00161882	0.52125	0.375226	0.474286	0.64441
101815	6	377	new	1	1	0	0	1	1	9518	9517	1	1	1	1	0	0	0	0	1	1	1	1
101814	6	377	old	1	1	0	0	1	1	9518	9517	1	1	1	1	0	0	0	0	1	1	1	1
45297	6	378	new	1	1	0	0	1	1	9518	9517	1	1	1	1	0	0	0	0	1	1	1	1
45296	6	378	old	1	1	0	0	1	1	9518	9517	1	1	1	1	0	0	0	0	1	1	1	1
75377	6	379	new	0.632143	177	194	12	0.936508	0.477089	9518	9135	0.978357	0.936508	0.979205	0.998688	0.0634921	0.0207954	0.522911	0.00131191	0.660057	0.52899	0.632143	0.785271
75376	6	379	old	0.561688	173	254	16	0.915344	0.405152	9518	9075	0.971633	0.915344	0.972773	0.99824	0.0846561	0.0272269	0.594848	0.00175998	0.598548	0.455983	0.561688	0.731192
53799	6	380	new	0.542857	57	88	8	0.876923	0.393103	9518	9365	0.989914	0.876923	0.990691	0.999146	0.123077	0.00930921	0.606897	0.000853515	0.583371	0.44186	0.542857	0.703704
53798	6	380	old	0.470588	56	117	9	0.861538	0.323699	9518	9336	0.986762	0.861538	0.987623	0.999037	0.138462	0.012377	0.676301	0.000963082	0.523503	0.369881	0.470588	0.646651
68257	6	381	new	0.631579	54	49	14	0.794118	0.524272	9518	9401	0.993381	0.794118	0.994815	0.998513	0.205882	0.00518519	0.475728	0.00148699	0.642216	0.5625	0.631579	0.72
68256	6	381	old	0.491071	55	101	13	0.808824	0.352564	9518	9349	0.988023	0.808824	0.989312	0.998611	0.191176	0.0106878	0.647436	0.00138859	0.52942	0.397399	0.491071	0.642523
40549	6	382	new	0.444444	2	5	0	1	0.285714	9518	9511	0.999475	1	0.999475	1	0	0.000525431	0.714286	0	0.534382	0.333333	0.444444	0.666667
40548	6	382	old	0.666667	1	0	1	0.5	1	9518	9516	0.999895	0.5	1	0.999895	0.5	0	0	0.000105075	0.70707	0.833333	0.666667	0.555556
104617	6	383	new	1	1	0	0	1	1	9518	9517	1	1	1	1	0	0	0	0	1	1	1	1
104616	6	383	old	1	1	0	0	1	1	9518	9517	1	1	1	1	0	0	0	0	1	1	1	1
142743	6	384	new	0.444444	2	4	1	0.666667	0.333333	9518	9511	0.999475	0.666667	0.99958	0.999895	0.333333	0.000420389	0.666667	0.00010513	0.471182	0.37037	0.444444	0.555556
142742	6	384	old	0	0	1	3	0	0	9518	9514	0.99958	0	0.999895	0.999685	1	0.000105097	1	0.000315225	-0.000182015	0	0	0
152693	6	385	new	0.517241	15	15	13	0.535714	0.5	9518	9475	0.997058	0.535714	0.998419	0.99863	0.464286	0.00158061	0.5	0.00137015	0.516077	0.506757	0.517241	0.528169
152692	6	385	old	0.380952	16	40	12	0.571429	0.285714	9518	9450	0.994537	0.571429	0.995785	0.998732	0.428571	0.00421496	0.714286	0.00126823	0.401674	0.31746	0.380952	0.47619
28057	6	386	new	1	1	0	0	1	1	9518	9517	1	1	1	1	0	0	0	0	1	1	1	1
28056	6	386	old	0	0	1	1	0	0	9518	9516	0.99979	0	0.999895	0.999895	1	0.000105075	1	0.000105075	-0.000105075	0	0	0
133165	6	387	new	0.333333	1	2	2	0.333333	0.333333	9518	9513	0.99958	0.333333	0.99979	0.99979	0.666667	0.000210194	0.666667	0.000210194	0.333123	0.333333	0.333333	0.333333
133164	6	387	old	0.5	1	0	2	0.333333	1	9518	9515	0.99979	0.333333	1	0.99979	0.666667	0	0	0.00021015	0.57729	0.714286	0.5	0.384615
184709	6	388	new	0.540373	87	137	11	0.887755	0.388393	9518	9283	0.984451	0.887755	0.985456	0.998816	0.112245	0.0145435	0.611607	0.00118356	0.581477	0.437626	0.540373	0.706169
184708	6	388	old	0.493075	89	174	9	0.908163	0.338403	9518	9246	0.980773	0.908163	0.981529	0.999028	0.0918367	0.0184713	0.661597	0.000972447	0.547914	0.386957	0.493075	0.679389
52117	6	389	new	1	1	0	0	1	1	9518	9517	1	1	1	1	0	0	0	0	1	1	1	1
52116	6	389	old	1	1	0	0	1	1	9518	9517	1	1	1	1	0	0	0	0	1	1	1	1
128763	6	390	new	0.495702	173	341	11	0.940217	0.336576	9518	8993	0.963017	0.940217	0.963467	0.998778	0.0597826	0.0365331	0.663424	0.00122168	0.550504	0.386161	0.495702	0.692
128762	6	390	old	0.450704	160	366	24	0.869565	0.304183	9518	8968	0.959025	0.869565	0.960789	0.997331	0.130435	0.0392115	0.695817	0.00266904	0.500363	0.34965	0.450704	0.633914
117607	6	391	new	0.481013	19	38	3	0.863636	0.333333	9518	9458	0.995692	0.863636	0.995998	0.999683	0.136364	0.00400168	0.666667	0.000317091	0.535044	0.38	0.481013	0.655172
117606	6	391	old	0.338983	20	76	2	0.909091	0.208333	9518	9420	0.991805	0.909091	0.991997	0.999788	0.0909091	0.00800337	0.791667	0.000212269	0.433053	0.246305	0.338983	0.543478
172709	6	392	new	0.482759	14	24	6	0.7	0.368421	9518	9474	0.996848	0.7	0.997473	0.999367	0.3	0.00252685	0.631579	0.000632911	0.50648	0.406977	0.482759	0.59322
172708	6	392	old	0.451613	14	28	6	0.7	0.333333	9518	9470	0.996428	0.7	0.997052	0.999367	0.3	0.00294799	0.666667	0.000633179	0.48157	0.37234	0.451613	0.57377
181063	6	393	new	0	0	1	1	0	0	9518	9516	0.99979	0	0.999895	0.999895	1	0.000105075	1	0.000105075	-0.000105075	0	0	0
181062	6	393	old	1	1	0	0	1	1	9518	9517	1	1	1	1	0	0	0	0	1	1	1	1
29907	6	394	new	1	1	0	0	1	1	9518	9517	1	1	1	1	0	0	0	0	1	1	1	1
29906	6	394	old	0	0	2	1	0	0	9518	9515	0.999685	0	0.99979	0.999895	1	0.00021015	1	0.000105086	-0.000148606	0	0	0
153571	6	395	new	0.4375	7	18	0	1	0.28	9518	9493	0.998109	1	0.998107	1	0	0.00189255	0.72	0	0.528649	0.327103	0.4375	0.660377
153570	6	395	old	0.4	6	17	1	0.857143	0.26087	9518	9494	0.998109	0.857143	0.998213	0.999895	0.142857	0.0017874	0.73913	0.000105319	0.472278	0.30303	0.4	0.588235
127441	6	396	new	0.421053	4	11	0	1	0.266667	9518	9503	0.998844	1	0.998844	1	0	0.00115619	0.733333	0	0.516099	0.3125	0.421053	0.645161
127440	6	396	old	0.444444	4	10	0	1	0.285714	9518	9504	0.998949	1	0.998949	1	0	0.00105108	0.714286	0	0.534241	0.333333	0.444444	0.666667
77211	6	397	new	0.313725	8	34	1	0.888889	0.190476	9518	9475	0.996323	0.888889	0.996424	0.999894	0.111111	0.00357556	0.809524	0.00010553	0.410533	0.225989	0.313725	0.512821
77210	6	397	old	0.410256	8	22	1	0.888889	0.266667	9518	9487	0.997584	0.888889	0.997686	0.999895	0.111111	0.0023136	0.733333	0.000105396	0.486134	0.310078	0.410256	0.606061
139359	6	398	new	0.654028	69	68	5	0.932432	0.50365	9518	9376	0.99233	0.932432	0.9928	0.999467	0.0675676	0.00720034	0.49635	0.000532992	0.682275	0.554662	0.654028	0.796767
139358	6	398	old	0.591928	66	83	8	0.891892	0.442953	9518	9361	0.990439	0.891892	0.991211	0.999146	0.108108	0.00878865	0.557047	0.00085388	0.624835	0.492537	0.591928	0.741573
33371	6	399	new	1	1	0	0	1	1	9518	9517	1	1	1	1	0	0	0	0	1	1	1	1
33370	6	399	old	1	1	0	0	1	1	9518	9517	1	1	1	1	0	0	0	0	1	1	1	1
90801	6	400	new	0.8	4	2	0	1	0.666667	9518	9512	0.99979	1	0.99979	1	0	0.000210217	0.333333	0	0.816411	0.714286	0.8	0.909091
90800	6	400	old	0.727273	4	3	0	1	0.571429	9518	9511	0.999685	1	0.999685	1	0	0.000315325	0.428571	0	0.75581	0.625	0.727273	0.869565
133861	6	401	new	1	1	0	0	1	1	9518	9517	1	1	1	1	0	0	0	0	1	1	1	1
133860	6	401	old	1	1	0	0	1	1	9518	9517	1	1	1	1	0	0	0	0	1	1	1	1
48991	6	402	new	0.377358	10	32	1	0.909091	0.238095	9518	9475	0.996533	0.909091	0.996634	0.999894	0.0909091	0.00336594	0.761905	0.00010553	0.464277	0.27933	0.377358	0.581395
48990	6	402	old	0.297297	11	52	0	1	0.174603	9518	9455	0.994537	1	0.99453	1	0	0.00546965	0.825397	0	0.416711	0.209125	0.297297	0.514019
143533	6	403	new	1	1	0	0	1	1	9518	9517	1	1	1	1	0	0	0	0	1	1	1	1
143532	6	403	old	1	1	0	0	1	1	9518	9517	1	1	1	1	0	0	0	0	1	1	1	1
57173	6	404	new	0.28	14	72	0	1	0.162791	9518	9432	0.992435	1	0.992424	1	0	0.00757576	0.837209	0	0.401942	0.195531	0.28	0.492958
57172	6	404	old	0.277228	14	73	0	1	0.16092	9518	9431	0.99233	1	0.992319	1	0	0.00768098	0.83908	0	0.399604	0.19337	0.277228	0.48951
119419	6	405	new	0.614173	78	92	6	0.928571	0.458824	9518	9342	0.989704	0.928571	0.990248	0.999358	0.0714286	0.00975196	0.541176	0.000641849	0.648835	0.510471	0.614173	0.770751
119418	6	405	old	0.544776	73	111	11	0.869048	0.396739	9518	9323	0.987182	0.869048	0.988234	0.998822	0.130952	0.011766	0.603261	0.00117849	0.582329	0.445122	0.544776	0.701923
113739	6	406	new	0.555556	40	64	0	1	0.384615	9518	9414	0.993276	1	0.993248	1	0	0.00675248	0.615385	0	0.618076	0.438596	0.555556	0.757576
113738	6	406	old	0.492958	35	67	5	0.875	0.343137	9518	9411	0.992435	0.875	0.992931	0.999469	0.125	0.007069	0.656863	0.000531011	0.545306	0.390625	0.492958	0.667939
95697	6	407	new	0	0	2	1	0	0	9518	9515	0.999685	0	0.99979	0.999895	1	0.00021015	1	0.000105086	-0.000148606	0	0	0
95696	6	407	old	1	1	0	0	1	1	9518	9517	1	1	1	1	0	0	0	0	1	1	1	1
161265	6	408	new	0.492991	211	415	19	0.917391	0.337061	9518	8873	0.954402	0.917391	0.955319	0.997863	0.0826087	0.0446813	0.662939	0.00213675	0.54064	0.385881	0.492991	0.682406
161264	6	408	old	0.463964	206	452	24	0.895652	0.31307	9518	8836	0.949989	0.895652	0.951335	0.997291	0.104348	0.0486649	0.68693	0.0027088	0.51271	0.359888	0.463964	0.652725
75825	6	409	new	0.315789	3	12	1	0.75	0.2	9518	9502	0.998634	0.75	0.998739	0.999895	0.25	0.0012613	0.8	0.00010523	0.386871	0.234375	0.315789	0.483871
75824	6	409	old	0.571429	4	6	0	1	0.4	9518	9508	0.99937	1	0.999369	1	0	0.00063065	0.6	0	0.632256	0.454545	0.571429	0.769231
3821	6	410	new	0.421569	86	224	12	0.877551	0.277419	9518	9196	0.975205	0.877551	0.976221	0.998697	0.122449	0.0237792	0.722581	0.00130321	0.485531	0.321375	0.421569	0.612536
3820	6	410	old	0.364444	82	270	16	0.836735	0.232955	9518	9150	0.969952	0.836735	0.971338	0.998254	0.163265	0.0286624	0.767045	0.00174558	0.432242	0.272244	0.364444	0.551075
8935	6	411	new	0	0	5	1	0	0	9518	9512	0.99937	0	0.999475	0.999895	1	0.000525376	1	0.000105119	-0.000235005	0	0	0
8934	6	411	old	0	0	6	1	0	0	9518	9511	0.999265	0	0.99937	0.999895	1	0.000630451	1	0.00010513	-0.000257448	0	0	0
4263	6	412	new	0.363636	6	19	2	0.75	0.24	9518	9491	0.997794	0.75	0.998002	0.999789	0.25	0.0019979	0.76	0.000210682	0.423513	0.277778	0.363636	0.526316
4262	6	412	old	0.218182	6	41	2	0.75	0.12766	9518	9469	0.995482	0.75	0.995689	0.999789	0.25	0.00431125	0.87234	0.000211171	0.30828	0.153061	0.218182	0.379747
41897	6	413	new	0.444444	8	18	2	0.8	0.307692	9518	9490	0.997899	0.8	0.998107	0.999789	0.2	0.00189314	0.692308	0.000210704	0.495382	0.350877	0.444444	0.606061
41896	6	413	old	0.315789	6	22	4	0.6	0.214286	9518	9486	0.997268	0.6	0.997686	0.999579	0.4	0.00231384	0.785714	0.000421496	0.357524	0.245902	0.315789	0.441176
177387	6	414	new	1	1	0	0	1	1	9518	9517	1	1	1	1	0	0	0	0	1	1	1	1
177386	6	414	old	0	0	6	1	0	0	9518	9511	0.999265	0	0.99937	0.999895	1	0.000630451	1	0.00010513	-0.000257448	0	0	0
158513	6	415	new	0.747994	233	142	15	0.939516	0.621333	9518	9128	0.983505	0.939516	0.984682	0.998359	0.0604839	0.0153182	0.378667	0.0016406	0.756782	0.666476	0.747994	0.852231
158512	6	415	old	0.628169	223	239	25	0.899194	0.482684	9518	9031	0.972263	0.899194	0.974218	0.997239	0.100806	0.0257821	0.517316	0.0027606	0.647434	0.531966	0.628169	0.76685
7167	6	416	new	0.627803	140	141	25	0.848485	0.498221	9518	9212	0.982559	0.848485	0.984925	0.997293	0.151515	0.0150754	0.501779	0.00270651	0.642624	0.543057	0.627803	0.743889
7166	6	416	old	0.588745	136	161	29	0.824242	0.457912	9518	9192	0.980038	0.824242	0.982786	0.996855	0.175758	0.0172137	0.542088	0.003145	0.605814	0.502587	0.588745	0.710554
41323	6	417	new	0	0	5	1	0	0	9518	9512	0.99937	0	0.999475	0.999895	1	0.000525376	1	0.000105119	-0.000235005	0	0	0
41322	6	417	old	0	0	3	1	0	0	9518	9514	0.99958	0	0.999685	0.999895	1	0.000315225	1	0.000105097	-0.000182015	0	0	0
185257	6	418	new	0.460733	44	98	5	0.897959	0.309859	9518	9371	0.989178	0.897959	0.98965	0.999467	0.102041	0.0103496	0.690141	0.000533276	0.523985	0.356564	0.460733	0.650888
185256	6	418	old	0.383562	42	128	7	0.857143	0.247059	9518	9341	0.985816	0.857143	0.986482	0.999251	0.142857	0.0135178	0.752941	0.000748823	0.455843	0.288066	0.383562	0.57377
181987	6	419	new	0.638418	339	360	24	0.933884	0.484979	9518	8795	0.959655	0.933884	0.960677	0.997279	0.0661157	0.0393228	0.515021	0.0027214	0.656817	0.536562	0.638418	0.788006
181986	6	419	old	0.609099	328	386	35	0.903581	0.459384	9518	8769	0.955768	0.903581	0.957837	0.996025	0.0964187	0.0421628	0.540616	0.00397547	0.626336	0.509475	0.609099	0.757156
145131	6	420	new	0.758879	812	476	40	0.953052	0.630435	9518	8190	0.945787	0.953052	0.945073	0.99514	0.0469484	0.0549273	0.369565	0.00486027	0.749562	0.676216	0.758879	0.864566
145130	6	420	old	0.688021	784	643	68	0.920188	0.549404	9518	8023	0.925299	0.920188	0.925802	0.991596	0.0798122	0.074198	0.450596	0.0084044	0.676521	0.597561	0.688021	0.810755
90421	6	421	new	0.4	2	5	1	0.666667	0.285714	9518	9510	0.99937	0.666667	0.999475	0.999895	0.333333	0.000525486	0.714286	0.000105141	0.436183	0.322581	0.4	0.526316
90420	6	421	old	0	0	1	3	0	0	9518	9514	0.99958	0	0.999895	0.999685	1	0.000105097	1	0.000315225	-0.000182015	0	0	0
83759	6	422	new	1	1	0	0	1	1	9518	9517	1	1	1	1	0	0	0	0	1	1	1	1
83758	6	422	old	1	1	0	0	1	1	9518	9517	1	1	1	1	0	0	0	0	1	1	1	1
126579	6	423	new	1	1	0	0	1	1	9518	9517	1	1	1	1	0	0	0	0	1	1	1	1
126578	6	423	old	1	1	0	0	1	1	9518	9517	1	1	1	1	0	0	0	0	1	1	1	1
128179	6	424	new	1	1	0	0	1	1	9518	9517	1	1	1	1	0	0	0	0	1	1	1	1
128178	6	424	old	1	1	0	0	1	1	9518	9517	1	1	1	1	0	0	0	0	1	1	1	1
52071	6	425	new	0.583333	7	9	1	0.875	0.4375	9518	9501	0.998949	0.875	0.999054	0.999895	0.125	0.000946372	0.5625	0.000105241	0.618309	0.486111	0.583333	0.729167
52070	6	425	old	0.466667	7	15	1	0.875	0.318182	9518	9495	0.998319	0.875	0.998423	0.999895	0.125	0.00157729	0.681818	0.000105307	0.527082	0.364583	0.466667	0.648148
191603	6	426	new	1	1	0	0	1	1	9518	9517	1	1	1	1	0	0	0	0	1	1	1	1
191602	6	426	old	1	1	0	0	1	1	9518	9517	1	1	1	1	0	0	0	0	1	1	1	1
14257	6	427	new	1	1	0	0	1	1	9518	9517	1	1	1	1	0	0	0	0	1	1	1	1
14256	6	427	old	1	1	0	0	1	1	9518	9517	1	1	1	1	0	0	0	0	1	1	1	1
42175	6	428	new	0.181818	1	5	4	0.2	0.166667	9518	9508	0.999054	0.2	0.999474	0.999579	0.8	0.000525597	0.833333	0.000420521	0.182104	0.172414	0.181818	0.192308
42174	6	428	old	0.166667	2	17	3	0.4	0.105263	9518	9496	0.997899	0.4	0.998213	0.999684	0.6	0.00178703	0.894737	0.000315823	0.204429	0.123457	0.166667	0.25641
155449	6	429	new	0.222222	1	0	7	0.125	1	9518	9510	0.999265	0.125	1	0.999264	0.875	0	0	0.000735526	0.353423	0.416667	0.222222	0.151515
155448	6	429	old	0	0	1	8	0	0	9518	9509	0.999054	0	0.999895	0.999159	1	0.000105152	1	0.000840601	-0.000297307	0	0	0
160563	6	430	new	0.666667	36	29	7	0.837209	0.553846	9518	9446	0.996218	0.837209	0.996939	0.999259	0.162791	0.00306069	0.446154	0.000740506	0.679244	0.594059	0.666667	0.759494
160562	6	430	old	0.645833	31	22	12	0.72093	0.584906	9518	9453	0.996428	0.72093	0.997678	0.998732	0.27907	0.0023219	0.415094	0.00126783	0.647616	0.607843	0.645833	0.688889
136183	6	431	new	1	1	0	0	1	1	9518	9517	1	1	1	1	0	0	0	0	1	1	1	1
136182	6	431	old	1	1	0	0	1	1	9518	9517	1	1	1	1	0	0	0	0	1	1	1	1
112033	6	432	new	0	0	1	1	0	0	9518	9516	0.99979	0	0.999895	0.999895	1	0.000105075	1	0.000105075	-0.000105075	0	0	0
112032	6	432	old	1	1	0	0	1	1	9518	9517	1	1	1	1	0	0	0	0	1	1	1	1
136179	6	433	new	1	1	0	0	1	1	9518	9517	1	1	1	1	0	0	0	0	1	1	1	1
136178	6	433	old	1	1	0	0	1	1	9518	9517	1	1	1	1	0	0	0	0	1	1	1	1
122059	6	434	new	1	1	0	0	1	1	9518	9517	1	1	1	1	0	0	0	0	1	1	1	1
122058	6	434	old	1	1	0	0	1	1	9518	9517	1	1	1	1	0	0	0	0	1	1	1	1
158531	6	435	new	0.590164	198	261	14	0.933962	0.431373	9518	9045	0.971107	0.933962	0.971954	0.998455	0.0660377	0.0280464	0.568627	0.00154542	0.624009	0.483398	0.590164	0.75746
158530	6	435	old	0.531469	190	313	22	0.896226	0.377734	9518	8993	0.964804	0.896226	0.966366	0.99756	0.103774	0.0336342	0.622266	0.00244038	0.568968	0.427158	0.531469	0.703183
5223	6	436	new	0.5	14	27	1	0.933333	0.341463	9518	9476	0.997058	0.933333	0.997159	0.999894	0.0666667	0.00284121	0.658537	0.000105519	0.563587	0.391061	0.5	0.693069
5222	6	436	old	0.465116	10	18	5	0.666667	0.357143	9518	9485	0.997584	0.666667	0.998106	0.999473	0.333333	0.00189414	0.642857	0.00052687	0.486897	0.393701	0.465116	0.568182
30941	6	437	new	0.545455	78	119	11	0.876404	0.395939	9518	9310	0.986342	0.876404	0.987379	0.99882	0.123596	0.0126206	0.604061	0.00118013	0.58394	0.444698	0.545455	0.705244
30940	6	437	old	0.423188	73	183	16	0.820225	0.285156	9518	9246	0.979092	0.820225	0.980592	0.998273	0.179775	0.0194082	0.714844	0.00172749	0.476418	0.327942	0.423188	0.596405
142045	6	438	new	0.0967742	6	112	0	1	0.0508475	9518	9400	0.988233	1	0.988225	1	0	0.0117746	0.949153	0	0.224162	0.0627615	0.0967742	0.211268
142044	6	438	old	0.0847458	5	107	1	0.833333	0.0446429	9518	9405	0.988653	0.833333	0.988751	0.999894	0.166667	0.0112489	0.955357	0.000106315	0.191345	0.0550661	0.0847458	0.183824
11855	6	439	new	0.30303	5	22	1	0.833333	0.185185	9518	9490	0.997584	0.833333	0.997687	0.999895	0.166667	0.00231287	0.814815	0.000105363	0.39218	0.219298	0.30303	0.490196
11854	6	439	old	0.384615	5	15	1	0.833333	0.25	9518	9497	0.998319	0.833333	0.998423	0.999895	0.166667	0.00157696	0.75	0.000105285	0.455907	0.290698	0.384615	0.568182
4681	6	440	new	0.364162	63	212	8	0.887324	0.229091	9518	9235	0.976886	0.887324	0.977559	0.999134	0.112676	0.022441	0.770909	0.00086552	0.444284	0.269001	0.364162	0.563506
4680	6	440	old	0.293706	63	295	8	0.887324	0.175978	9518	9152	0.968166	0.887324	0.968773	0.999127	0.112676	0.0312268	0.824022	0.000873362	0.387177	0.209581	0.293706	0.490654
118973	6	441	new	1	1	0	0	1	1	9518	9517	1	1	1	1	0	0	0	0	1	1	1	1
118972	6	441	old	1	1	0	0	1	1	9518	9517	1	1	1	1	0	0	0	0	1	1	1	1
161823	6	442	new	0.607143	68	78	10	0.871795	0.465753	9518	9362	0.990754	0.871795	0.991737	0.998933	0.128205	0.00826271	0.534247	0.00106701	0.63346	0.513595	0.607143	0.742358
161822	6	442	old	0.489655	71	141	7	0.910256	0.334906	9518	9299	0.984451	0.910256	0.985064	0.999248	0.0897436	0.0149364	0.665094	0.000752203	0.546968	0.383369	0.489655	0.677481
122871	6	443	new	0.707763	155	119	9	0.945122	0.565693	9518	9235	0.986552	0.945122	0.987278	0.999026	0.054878	0.0127218	0.434307	0.000973605	0.725634	0.615079	0.707763	0.833333
122870	6	443	old	0.647658	159	168	5	0.969512	0.486239	9518	9186	0.981824	0.969512	0.98204	0.999456	0.0304878	0.0179602	0.513761	0.00054401	0.679826	0.540082	0.647658	0.808749
158573	6	444	new	0.403846	21	57	5	0.807692	0.269231	9518	9435	0.993486	0.807692	0.993995	0.99947	0.192308	0.00600506	0.730769	0.000529661	0.464127	0.310651	0.403846	0.576923
158572	6	444	old	0.346154	18	60	8	0.692308	0.230769	9518	9432	0.992856	0.692308	0.993679	0.999153	0.307692	0.00632111	0.769231	0.000847458	0.397144	0.266272	0.346154	0.494505
7287	6	445	new	0.666667	88	77	11	0.888889	0.533333	9518	9342	0.990754	0.888889	0.991825	0.998824	0.111111	0.00817497	0.466667	0.00117609	0.684601	0.57971	0.666667	0.784314
7286	6	445	old	0.606667	91	110	8	0.919192	0.452736	9518	9309	0.987602	0.919192	0.988321	0.999141	0.0808081	0.0116785	0.547264	0.000858645	0.640379	0.503876	0.606667	0.762144
60439	6	446	new	0.650256	317	308	33	0.905714	0.5072	9518	8860	0.964173	0.905714	0.966405	0.996289	0.0942857	0.0335951	0.4928	0.00371078	0.662648	0.55614	0.650256	0.782716
60438	6	446	old	0.580282	309	406	41	0.882857	0.432168	9518	8762	0.953036	0.882857	0.955716	0.995342	0.117143	0.0442845	0.567832	0.0046575	0.598747	0.481308	0.580282	0.730496
81933	6	447	new	0.2	1	7	1	0.5	0.125	9518	9509	0.999159	0.5	0.999264	0.999895	0.5	0.000735603	0.875	0.000105152	0.249711	0.147059	0.2	0.3125
81932	6	447	old	0.4	1	2	1	0.5	0.333333	9518	9514	0.999685	0.5	0.99979	0.999895	0.5	0.000210172	0.666667	0.000105097	0.408098	0.357143	0.4	0.454545
115731	6	448	new	0.444444	2	4	1	0.666667	0.333333	9518	9511	0.999475	0.666667	0.99958	0.999895	0.333333	0.000420389	0.666667	0.00010513	0.471182	0.37037	0.444444	0.555556
115730	6	448	old	0.1	1	16	2	0.333333	0.0588235	9518	9499	0.998109	0.333333	0.998318	0.999789	0.666667	0.00168156	0.941176	0.000210504	0.139424	0.0704225	0.1	0.172414
179909	6	449	new	0	0	1	1	0	0	9518	9516	0.99979	0	0.999895	0.999895	1	0.000105075	1	0.000105075	-0.000105075	0	0	0
179908	6	449	old	0	0	12	1	0	0	9518	9505	0.998634	0	0.998739	0.999895	1	0.0012609	1	0.000105197	-0.000364201	0	0	0
23243	6	450	new	0.350877	10	36	1	0.909091	0.217391	9518	9471	0.996113	0.909091	0.996213	0.999894	0.0909091	0.00378668	0.782609	0.000105574	0.44352	0.25641	0.350877	0.555556
23242	6	450	old	0.416667	10	27	1	0.909091	0.27027	9518	9480	0.997058	0.909091	0.99716	0.999895	0.0909091	0.00284001	0.72973	0.000105474	0.49481	0.314465	0.416667	0.617284
196563	6	451	new	0.5	2	3	1	0.666667	0.4	9518	9512	0.99958	0.666667	0.999685	0.999895	0.333333	0.000315292	0.6	0.000105119	0.516208	0.434783	0.5	0.588235
196562	6	451	old	0.4	1	1	2	0.333333	0.5	9518	9514	0.999685	0.333333	0.999895	0.99979	0.666667	0.000105097	0.5	0.000210172	0.408098	0.454545	0.4	0.357143
135617	6	452	new	0.66436	96	75	22	0.813559	0.561404	9518	9325	0.989809	0.813559	0.992021	0.997646	0.186441	0.00797872	0.438596	0.0023537	0.671088	0.598504	0.66436	0.746501
135616	6	452	old	0.576087	106	144	12	0.898305	0.424	9518	9256	0.98361	0.898305	0.984681	0.998705	0.101695	0.0153191	0.576	0.00129478	0.610936	0.474061	0.576087	0.734072
160323	6	453	new	0.4	3	8	1	0.75	0.272727	9518	9506	0.999054	0.75	0.999159	0.999895	0.25	0.000840866	0.727273	0.000105186	0.451926	0.3125	0.4	0.555556
160322	6	453	old	0.307692	2	7	2	0.5	0.222222	9518	9507	0.999054	0.5	0.999264	0.99979	0.5	0.000735758	0.777778	0.000210327	0.33293	0.25	0.307692	0.4
147325	6	454	new	1	1	0	0	1	1	9518	9517	1	1	1	1	0	0	0	0	1	1	1	1
147324	6	454	old	0	0	1	1	0	0	9518	9516	0.99979	0	0.999895	0.999895	1	0.000105075	1	0.000105075	-0.000105075	0	0	0
138671	6	455	new	0	0	1	1	0	0	9518	9516	0.99979	0	0.999895	0.999895	1	0.000105075	1	0.000105075	-0.000105075	0	0	0
138670	6	455	old	1	1	0	0	1	1	9518	9517	1	1	1	1	0	0	0	0	1	1	1	1
109027	6	456	new	0.564593	177	250	23	0.885	0.41452	9518	9068	0.971318	0.885	0.97317	0.99747	0.115	0.0268298	0.58548	0.00252997	0.594607	0.463836	0.564593	0.721271
109026	6	456	old	0.44358	171	400	29	0.855	0.299475	9518	8918	0.954928	0.855	0.957072	0.996759	0.145	0.0429277	0.700525	0.00324131	0.490472	0.344203	0.44358	0.623632
156205	6	457	new	0.0416667	1	46	0	1	0.0212766	9518	9471	0.995167	1	0.995167	1	0	0.00483346	0.978723	0	0.145512	0.026455	0.0416667	0.0980392
156204	6	457	old	0	0	31	1	0	0	9518	9486	0.996638	0	0.996743	0.999895	1	0.00325733	1	0.000105407	-0.000585958	0	0	0
42593	6	458	new	0	0	2	1	0	0	9518	9515	0.999685	0	0.99979	0.999895	1	0.00021015	1	0.000105086	-0.000148606	0	0	0
42592	6	458	old	0	0	2	1	0	0	9518	9515	0.999685	0	0.99979	0.999895	1	0.00021015	1	0.000105086	-0.000148606	0	0	0
91181	6	459	new	0.644934	366	359	44	0.892683	0.504828	9518	8749	0.957659	0.892683	0.960584	0.994996	0.107317	0.0394159	0.495172	0.00500398	0.653057	0.55287	0.644934	0.773784
91180	6	459	old	0.595082	363	447	47	0.885366	0.448148	9518	8661	0.948098	0.885366	0.950922	0.994603	0.114634	0.0490777	0.551852	0.00539734	0.608496	0.49726	0.595082	0.740816
86363	6	460	new	1	1	0	0	1	1	9518	9517	1	1	1	1	0	0	0	0	1	1	1	1
86362	6	460	old	1	1	0	0	1	1	9518	9517	1	1	1	1	0	0	0	0	1	1	1	1
76265	6	461	new	1	1	0	0	1	1	9518	9517	1	1	1	1	0	0	0	0	1	1	1	1
76264	6	461	old	0	0	14	1	0	0	9518	9503	0.998424	0	0.998529	0.999895	1	0.00147105	1	0.000105219	-0.000393424	0	0	0
170491	6	462	new	0.613811	120	136	15	0.888889	0.46875	9518	9247	0.984135	0.888889	0.985506	0.99838	0.111111	0.0144943	0.53125	0.00161952	0.639106	0.517688	0.613811	0.753769
170490	6	462	old	0.533898	126	211	9	0.933333	0.373887	9518	9172	0.976886	0.933333	0.977513	0.99902	0.0666667	0.0224875	0.626113	0.000980285	0.582804	0.424815	0.533898	0.718358
151271	6	463	new	1	1	0	0	1	1	9518	9517	1	1	1	1	0	0	0	0	1	1	1	1
151270	6	463	old	1	1	0	0	1	1	9518	9517	1	1	1	1	0	0	0	0	1	1	1	1
107401	6	464	new	0.75	3	2	0	1	0.6	9518	9513	0.99979	1	0.99979	1	0	0.000210194	0.4	0	0.774515	0.652174	0.75	0.882353
107400	6	464	old	0.571429	2	2	1	0.666667	0.5	9518	9513	0.999685	0.666667	0.99979	0.999895	0.333333	0.000210194	0.5	0.000105108	0.577199	0.526316	0.571429	0.625
177473	6	465	new	0.631579	6	7	0	1	0.461538	9518	9505	0.999265	1	0.999264	1	0	0.000735913	0.538462	0	0.679116	0.517241	0.631579	0.810811
177472	6	465	old	0.428571	6	16	0	1	0.272727	9518	9496	0.998319	1	0.998318	1	0	0.00168209	0.727273	0	0.521794	0.319149	0.428571	0.652174
69503	6	466	new	0.666667	1	0	1	0.5	1	9518	9516	0.999895	0.5	1	0.999895	0.5	0	0	0.000105075	0.70707	0.833333	0.666667	0.555556
69502	6	466	old	0.4	1	2	1	0.5	0.333333	9518	9514	0.999685	0.5	0.99979	0.999895	0.5	0.000210172	0.666667	0.000105097	0.408098	0.357143	0.4	0.454545
191841	6	467	new	0.362919	92	320	3	0.968421	0.223301	9518	9103	0.966064	0.968421	0.966041	0.999671	0.0315789	0.0339595	0.776699	0.000329453	0.456463	0.263913	0.362919	0.580808
191840	6	467	old	0.388262	86	262	9	0.905263	0.247126	9518	9161	0.971528	0.905263	0.972196	0.999019	0.0947368	0.0278043	0.752874	0.000981461	0.464739	0.289173	0.388262	0.590659
77145	6	468	new	1	1	0	0	1	1	9518	9517	1	1	1	1	0	0	0	0	1	1	1	1
77144	6	468	old	1	1	0	0	1	1	9518	9517	1	1	1	1	0	0	0	0	1	1	1	1
199135	6	469	new	0.571429	20	24	6	0.769231	0.454545	9518	9468	0.996848	0.769231	0.997472	0.999367	0.230769	0.00252845	0.545455	0.000633312	0.589928	0.49505	0.571429	0.675676
199134	6	469	old	0.474227	23	48	3	0.884615	0.323944	9518	9444	0.994642	0.884615	0.994943	0.999682	0.115385	0.00505689	0.676056	0.000317561	0.533524	0.370968	0.474227	0.657143
103661	6	470	new	0.482759	7	12	3	0.7	0.368421	9518	9496	0.998424	0.7	0.998738	0.999684	0.3	0.0012621	0.631579	0.000315823	0.507158	0.406977	0.482759	0.59322
103660	6	470	old	0.271186	8	41	2	0.8	0.163265	9518	9467	0.995482	0.8	0.995688	0.999789	0.2	0.00431216	0.836735	0.000211216	0.360195	0.194175	0.271186	0.449438
147055	6	471	new	0.758621	110	50	20	0.846154	0.6875	9518	9338	0.992646	0.846154	0.994674	0.997863	0.153846	0.00532595	0.3125	0.00213721	0.759126	0.714286	0.758621	0.808824
147054	6	471	old	0.603878	109	122	21	0.838462	0.471861	9518	9266	0.984976	0.838462	0.987005	0.997739	0.161538	0.0129953	0.528139	0.00226123	0.622607	0.517078	0.603878	0.725699
23171	6	472	new	0.714286	5	4	0	1	0.555556	9518	9509	0.99958	1	0.99958	1	0	0.000420477	0.444444	0	0.745199	0.609756	0.714286	0.862069
23170	6	472	old	0.666667	4	3	1	0.8	0.571429	9518	9510	0.99958	0.8	0.999685	0.999895	0.2	0.000315358	0.428571	0.000105141	0.675928	0.606061	0.666667	0.740741
91195	6	473	new	0	0	12	1	0	0	9518	9505	0.998634	0	0.998739	0.999895	1	0.0012609	1	0.000105197	-0.000364201	0	0	0
91194	6	473	old	1	1	0	0	1	1	9518	9517	1	1	1	1	0	0	0	0	1	1	1	1
45959	6	474	new	0.692308	36	28	4	0.9	0.5625	9518	9450	0.996638	0.9	0.997046	0.999577	0.1	0.00295421	0.4375	0.000423101	0.710077	0.608108	0.692308	0.803571
45958	6	474	old	0.525547	36	61	4	0.9	0.371134	9518	9417	0.993171	0.9	0.993564	0.999575	0.1	0.00643596	0.628866	0.000424583	0.575546	0.420561	0.525547	0.700389
185231	6	475	new	0.552521	263	411	15	0.946043	0.390208	9518	8829	0.955243	0.946043	0.955519	0.998304	0.0539568	0.0444805	0.609792	0.00169607	0.591834	0.442165	0.552521	0.736282
185230	6	475	old	0.497154	262	514	16	0.942446	0.337629	9518	8726	0.944316	0.942446	0.944372	0.99817	0.057554	0.0556277	0.662371	0.00183024	0.545704	0.387345	0.497154	0.693856
76641	6	476	new	1	1	0	0	1	1	9518	9517	1	1	1	1	0	0	0	0	1	1	1	1
76640	6	476	old	1	1	0	0	1	1	9518	9517	1	1	1	1	0	0	0	0	1	1	1	1
61629	6	477	new	0.473868	68	139	12	0.85	0.328502	9518	9299	0.984135	0.85	0.985272	0.998711	0.15	0.0147277	0.671498	0.0012888	0.522793	0.374449	0.473868	0.645161
61628	6	477	old	0.379009	65	198	15	0.8125	0.247148	9518	9240	0.977621	0.8125	0.979021	0.998379	0.1875	0.020979	0.752852	0.00162075	0.44084	0.287102	0.379009	0.557461
6565	6	478	new	1	1	0	0	1	1	9518	9517	1	1	1	1	0	0	0	0	1	1	1	1
6564	6	478	old	1	1	0	0	1	1	9518	9517	1	1	1	1	0	0	0	0	1	1	1	1
166617	6	479	new	1	1	0	0	1	1	9518	9517	1	1	1	1	0	0	0	0	1	1	1	1
166616	6	479	old	1	1	0	0	1	1	9518	9517	1	1	1	1	0	0	0	0	1	1	1	1
74065	6	480	new	0	0	2	1	0	0	9518	9515	0.999685	0	0.99979	0.999895	1	0.00021015	1	0.000105086	-0.000148606	0	0	0
74064	6	480	old	0	0	9	1	0	0	9518	9508	0.998949	0	0.999054	0.999895	1	0.000945676	1	0.000105164	-0.000315358	0	0	0
91673	6	481	new	0.253521	9	49	4	0.692308	0.155172	9518	9456	0.994432	0.692308	0.994845	0.999577	0.307692	0.00515518	0.844828	0.000422833	0.326093	0.183673	0.253521	0.409091
91672	6	481	old	0.215385	7	45	6	0.538462	0.134615	9518	9460	0.994642	0.538462	0.995266	0.999366	0.461538	0.00473435	0.865385	0.000633847	0.267413	0.158371	0.215385	0.336538
176919	6	482	new	1	1	0	0	1	1	9518	9517	1	1	1	1	0	0	0	0	1	1	1	1
176918	6	482	old	1	1	0	0	1	1	9518	9517	1	1	1	1	0	0	0	0	1	1	1	1
118915	6	483	new	1	1	0	0	1	1	9518	9517	1	1	1	1	0	0	0	0	1	1	1	1
118914	6	483	old	0	0	1	1	0	0	9518	9516	0.99979	0	0.999895	0.999895	1	0.000105075	1	0.000105075	-0.000105075	0	0	0
198653	6	484	new	0.325203	20	82	1	0.952381	0.196078	9518	9415	0.99128	0.952381	0.991366	0.999894	0.047619	0.00863431	0.803922	0.000106202	0.430056	0.2331	0.325203	0.537634
198652	6	484	old	0.195876	19	154	2	0.904762	0.109827	9518	9343	0.98361	0.904762	0.983784	0.999786	0.0952381	0.0162156	0.890173	0.000214018	0.312083	0.13324	0.195876	0.36965
147749	6	485	new	1	1	0	0	1	1	9518	9517	1	1	1	1	0	0	0	0	1	1	1	1
147748	6	485	old	0	0	6	1	0	0	9518	9511	0.999265	0	0.99937	0.999895	1	0.000630451	1	0.00010513	-0.000257448	0	0	0
137539	6	486	new	0	0	2	1	0	0	9518	9515	0.999685	0	0.99979	0.999895	1	0.00021015	1	0.000105086	-0.000148606	0	0	0
137538	6	486	old	0	0	1	1	0	0	9518	9516	0.99979	0	0.999895	0.999895	1	0.000105075	1	0.000105075	-0.000105075	0	0	0
58747	6	487	new	0.451362	58	133	8	0.878788	0.303665	9518	9319	0.985186	0.878788	0.985929	0.999142	0.121212	0.0140711	0.696335	0.000857725	0.511705	0.349398	0.451362	0.637363
58746	6	487	old	0.404332	56	155	10	0.848485	0.265403	9518	9297	0.982664	0.848485	0.983601	0.998926	0.151515	0.0163986	0.734597	0.00107446	0.468982	0.307692	0.404332	0.589474
196817	6	488	new	0.25	2	12	0	1	0.142857	9518	9504	0.998739	1	0.998739	1	0	0.00126103	0.857143	0	0.377726	0.172414	0.25	0.454545
196816	6	488	old	0.363636	2	7	0	1	0.222222	9518	9509	0.999265	1	0.999264	1	0	0.000735603	0.777778	0	0.471231	0.263158	0.363636	0.588235
126377	6	489	new	1	1	0	0	1	1	9518	9517	1	1	1	1	0	0	0	0	1	1	1	1
126376	6	489	old	1	1	0	0	1	1	9518	9517	1	1	1	1	0	0	0	0	1	1	1	1
136439	6	490	new	0	0	5	1	0	0	9518	9512	0.99937	0	0.999475	0.999895	1	0.000525376	1	0.000105119	-0.000235005	0	0	0
136438	6	490	old	0	0	24	1	0	0	9518	9493	0.997373	0	0.997478	0.999895	1	0.0025218	1	0.00010533	-0.000515384	0	0	0
75837	6	491	new	0	0	2	1	0	0	9518	9515	0.999685	0	0.99979	0.999895	1	0.00021015	1	0.000105086	-0.000148606	0	0	0
75836	6	491	old	0	0	4	1	0	0	9518	9513	0.999475	0	0.99958	0.999895	1	0.000420301	1	0.000105108	-0.000210183	0	0	0
134989	6	492	new	0.313043	18	79	0	1	0.185567	9518	9421	0.9917	1	0.991684	1	0	0.00831579	0.814433	0	0.42898	0.221675	0.313043	0.532544
134988	6	492	old	0.295082	18	86	0	1	0.173077	9518	9414	0.990964	1	0.990947	1	0	0.00905263	0.826923	0	0.414138	0.207373	0.295082	0.511364
99747	6	493	new	0.666667	1	1	0	1	0.5	9518	9516	0.999895	1	0.999895	1	0	0.000105075	0.5	0	0.70707	0.555556	0.666667	0.833333
99746	6	493	old	0.2	1	8	0	1	0.111111	9518	9509	0.999159	1	0.999159	1	0	0.000840601	0.888889	0	0.333193	0.135135	0.2	0.384615
157231	6	494	new	0.442105	21	46	7	0.75	0.313433	9518	9444	0.994432	0.75	0.995153	0.999259	0.25	0.00484721	0.686567	0.000740662	0.482704	0.35473	0.442105	0.586592
157230	6	494	old	0.571429	18	17	10	0.642857	0.514286	9518	9473	0.997163	0.642857	0.998209	0.998945	0.357143	0.00179136	0.485714	0.00105452	0.573598	0.535714	0.571429	0.612245
24275	6	495	new	0.577778	13	18	1	0.928571	0.419355	9518	9486	0.998004	0.928571	0.998106	0.999895	0.0714286	0.00189394	0.580645	0.000105407	0.623305	0.471014	0.577778	0.747126
24274	6	495	old	0.709677	11	6	3	0.785714	0.647059	9518	9498	0.999054	0.785714	0.999369	0.999684	0.214286	0.000631313	0.352941	0.000315756	0.712564	0.670732	0.709677	0.753425
177609	6	496	new	1	1	0	0	1	1	9518	9517	1	1	1	1	0	0	0	0	1	1	1	1
177608	6	496	old	1	1	0	0	1	1	9518	9517	1	1	1	1	0	0	0	0	1	1	1	1
7969	6	497	new	1	1	0	0	1	1	9518	9517	1	1	1	1	0	0	0	0	1	1	1	1
7968	6	497	old	1	1	0	0	1	1	9518	9517	1	1	1	1	0	0	0	0	1	1	1	1
65841	6	498	new	0.823529	7	3	0	1	0.7	9518	9508	0.999685	1	0.999685	1	0	0.000315424	0.3	0	0.836528	0.744681	0.823529	0.921053
65840	6	498	old	0.444444	4	7	3	0.571429	0.363636	9518	9504	0.998949	0.571429	0.999264	0.999684	0.428571	0.00073599	0.636364	0.000315557	0.455351	0.392157	0.444444	0.512821
134055	6	499	new	0.4	5	7	8	0.384615	0.416667	9518	9498	0.998424	0.384615	0.999264	0.999158	0.615385	0.000736454	0.583333	0.000841574	0.399533	0.409836	0.4	0.390625
134054	6	499	old	0.380952	4	4	9	0.307692	0.5	9518	9501	0.998634	0.307692	0.999579	0.999054	0.692308	0.000420831	0.5	0.000946372	0.391593	0.444444	0.380952	0.333333
69499	6	500	new	0.255639	17	98	1	0.944444	0.147826	9518	9402	0.989599	0.944444	0.989684	0.999894	0.0555556	0.0103158	0.852174	0.000106349	0.371469	0.177824	0.255639	0.454545
69498	6	500	old	0.272	17	90	1	0.944444	0.158879	9518	9410	0.990439	0.944444	0.990526	0.999894	0.0555556	0.00947368	0.841121	0.000106259	0.385289	0.190583	0.272	0.47486
69825	6	501	new	0.651748	233	234	15	0.939516	0.498929	9518	9036	0.973839	0.939516	0.974757	0.998343	0.0604839	0.0252427	0.501071	0.00165728	0.674272	0.550567	0.651748	0.798492
69824	6	501	old	0.629213	224	240	24	0.903226	0.482759	9518	9030	0.972263	0.903226	0.97411	0.997349	0.0967742	0.02589	0.517241	0.00265076	0.649011	0.532319	0.629213	0.769231
20701	6	502	new	0.513274	145	240	35	0.805556	0.376623	9518	9098	0.971107	0.805556	0.974299	0.996168	0.194444	0.0257014	0.623377	0.00383226	0.539187	0.421512	0.513274	0.656109
20700	6	502	old	0.468217	151	314	29	0.838889	0.324731	9518	9024	0.963963	0.838889	0.966374	0.996797	0.161111	0.033626	0.675269	0.00320336	0.508836	0.370098	0.468217	0.637131
57547	6	503	new	0	0	2	1	0	0	9518	9515	0.999685	0	0.99979	0.999895	1	0.00021015	1	0.000105086	-0.000148606	0	0	0
57546	6	503	old	0	0	6	1	0	0	9518	9511	0.999265	0	0.99937	0.999895	1	0.000630451	1	0.00010513	-0.000257448	0	0	0
99059	6	504	new	1	1	0	0	1	1	9518	9517	1	1	1	1	0	0	0	0	1	1	1	1
99058	6	504	old	1	1	0	0	1	1	9518	9517	1	1	1	1	0	0	0	0	1	1	1	1
45503	6	505	new	0.0869565	1	21	0	1	0.0454545	9518	9496	0.997794	1	0.997793	1	0	0.00220658	0.954545	0	0.212965	0.0561798	0.0869565	0.192308
45502	6	505	old	0.0740741	1	25	0	1	0.0384615	9518	9492	0.997373	1	0.997373	1	0	0.00262688	0.961538	0	0.195858	0.047619	0.0740741	0.166667
187841	6	506	new	0.410959	15	38	5	0.75	0.283019	9518	9460	0.995482	0.75	0.995999	0.999472	0.25	0.00400084	0.716981	0.000528262	0.459062	0.323276	0.410959	0.56391
187840	6	506	old	0.326923	17	67	3	0.85	0.202381	9518	9431	0.992646	0.85	0.992946	0.999682	0.15	0.00705412	0.797619	0.000317999	0.412708	0.238764	0.326923	0.518293
69863	6	507	new	1	1	0	0	1	1	9518	9517	1	1	1	1	0	0	0	0	1	1	1	1
69862	6	507	old	1	1	0	0	1	1	9518	9517	1	1	1	1	0	0	0	0	1	1	1	1
91239	6	508	new	1	1	0	0	1	1	9518	9517	1	1	1	1	0	0	0	0	1	1	1	1
91238	6	508	old	1	1	0	0	1	1	9518	9517	1	1	1	1	0	0	0	0	1	1	1	1
12391	6	509	new	0	0	1	1	0	0	9518	9516	0.99979	0	0.999895	0.999895	1	0.000105075	1	0.000105075	-0.000105075	0	0	0
12390	6	509	old	0	0	1	1	0	0	9518	9516	0.99979	0	0.999895	0.999895	1	0.000105075	1	0.000105075	-0.000105075	0	0	0
1997	6	510	new	0.461538	12	27	1	0.923077	0.307692	9518	9478	0.997058	0.923077	0.997159	0.999895	0.0769231	0.00284061	0.692308	0.000105496	0.532027	0.35503	0.461538	0.659341
1996	6	510	old	0.458333	11	24	2	0.846154	0.314286	9518	9481	0.997268	0.846154	0.997475	0.999789	0.153846	0.00252499	0.685714	0.000210904	0.514745	0.359477	0.458333	0.632184
162805	6	511	new	0.660079	167	154	18	0.902703	0.520249	9518	9179	0.981929	0.902703	0.983499	0.998043	0.0972973	0.0165006	0.479751	0.00195716	0.677725	0.568414	0.660079	0.786993
162804	6	511	old	0.595365	167	209	18	0.902703	0.444149	9518	9124	0.97615	0.902703	0.977606	0.998031	0.0972973	0.0223937	0.555851	0.00196893	0.623903	0.494375	0.595365	0.748208
68189	6	512	new	1	1	0	0	1	1	9518	9517	1	1	1	1	0	0	0	0	1	1	1	1
68188	6	512	old	1	1	0	0	1	1	9518	9517	1	1	1	1	0	0	0	0	1	1	1	1
112487	6	513	new	0.447917	43	96	10	0.811321	0.309353	9518	9369	0.988863	0.811321	0.989857	0.998934	0.188679	0.0101426	0.690647	0.00106621	0.496983	0.353038	0.447917	0.612536
112486	6	513	old	0.357895	34	103	19	0.641509	0.248175	9518	9362	0.987182	0.641509	0.989118	0.997975	0.358491	0.0108822	0.751825	0.00202537	0.393991	0.282862	0.357895	0.487106
88815	6	514	new	0.727273	96	65	7	0.932039	0.596273	9518	9350	0.992435	0.932039	0.993096	0.999252	0.0679612	0.00690388	0.403727	0.000748103	0.742254	0.64257	0.727273	0.837696
88814	6	514	old	0.695341	97	79	6	0.941748	0.551136	9518	9336	0.99107	0.941748	0.991609	0.999358	0.0582524	0.00839087	0.448864	0.000642261	0.716804	0.600991	0.695341	0.82483
65913	6	515	new	0	0	1	1	0	0	9518	9516	0.99979	0	0.999895	0.999895	1	0.000105075	1	0.000105075	-0.000105075	0	0	0
65912	6	515	old	1	1	0	0	1	1	9518	9517	1	1	1	1	0	0	0	0	1	1	1	1
61707	6	516	new	1	1	0	0	1	1	9518	9517	1	1	1	1	0	0	0	0	1	1	1	1
61706	6	516	old	1	1	0	0	1	1	9518	9517	1	1	1	1	0	0	0	0	1	1	1	1
22521	6	517	new	0.043956	2	87	0	1	0.0224719	9518	9429	0.990859	1	0.990858	1	0	0.0091425	0.977528	0	0.14922	0.027933	0.043956	0.103093
22520	6	517	old	0.045977	2	83	0	1	0.0235294	9518	9433	0.99128	1	0.991278	1	0	0.00872215	0.976471	0	0.152723	0.0292398	0.045977	0.107527
197255	6	518	new	0	0	1	1	0	0	9518	9516	0.99979	0	0.999895	0.999895	1	0.000105075	1	0.000105075	-0.000105075	0	0	0
197254	6	518	old	0	0	2	1	0	0	9518	9515	0.999685	0	0.99979	0.999895	1	0.00021015	1	0.000105086	-0.000148606	0	0	0
193033	6	519	new	0.5	1	1	1	0.5	0.5	9518	9515	0.99979	0.5	0.999895	0.999895	0.5	0.000105086	0.5	0.000105086	0.499895	0.5	0.5	0.5
193032	6	519	old	0.333333	1	3	1	0.5	0.25	9518	9513	0.99958	0.5	0.999685	0.999895	0.5	0.000315259	0.75	0.000105108	0.353368	0.277778	0.333333	0.416667
60499	6	520	new	0	0	1	1	0	0	9518	9516	0.99979	0	0.999895	0.999895	1	0.000105075	1	0.000105075	-0.000105075	0	0	0
60498	6	520	old	0	0	1	1	0	0	9518	9516	0.99979	0	0.999895	0.999895	1	0.000105075	1	0.000105075	-0.000105075	0	0	0
117333	6	521	new	0.214286	6	42	2	0.75	0.125	9518	9468	0.995377	0.75	0.995584	0.999789	0.25	0.0044164	0.875	0.000211193	0.305025	0.15	0.214286	0.375
117332	6	521	old	0.214286	6	42	2	0.75	0.125	9518	9468	0.995377	0.75	0.995584	0.999789	0.25	0.0044164	0.875	0.000211193	0.305025	0.15	0.214286	0.375
124609	6	522	new	0.605263	23	25	5	0.821429	0.479167	9518	9465	0.996848	0.821429	0.997366	0.999472	0.178571	0.00263435	0.520833	0.000527983	0.626024	0.522727	0.605263	0.71875
124608	6	522	old	0.590164	18	15	10	0.642857	0.545455	9518	9475	0.997373	0.642857	0.998419	0.998946	0.357143	0.00158061	0.454545	0.0010543	0.590856	0.5625	0.590164	0.62069
123277	6	523	new	0.0878049	9	187	0	1	0.0459184	9518	9322	0.980353	1	0.980334	1	0	0.0196656	0.954082	0	0.212168	0.0567465	0.0878049	0.193966
123276	6	523	old	0.0636042	9	265	0	1	0.0328467	9518	9244	0.972158	1	0.972132	1	0	0.0278683	0.967153	0	0.178693	0.040724	0.0636042	0.145161
595	6	524	new	0.3	3	11	3	0.5	0.214286	9518	9501	0.998529	0.5	0.998844	0.999684	0.5	0.00115643	0.785714	0.000315657	0.326707	0.241935	0.3	0.394737
594	6	524	old	0.3	3	11	3	0.5	0.214286	9518	9501	0.998529	0.5	0.998844	0.999684	0.5	0.00115643	0.785714	0.000315657	0.326707	0.241935	0.3	0.394737
64419	6	525	new	0	0	2	6	0	0	9518	9510	0.999159	0	0.99979	0.999369	1	0.000210261	1	0.000630517	-0.000364106	0	0	0
64418	6	525	old	0	0	1	6	0	0	9518	9511	0.999265	0	0.999895	0.99937	1	0.00010513	1	0.000630451	-0.000257448	0	0	0
124085	6	526	new	0.425641	83	220	4	0.954023	0.273927	9518	9211	0.976466	0.954023	0.976673	0.999566	0.045977	0.0233273	0.726073	0.000434075	0.504519	0.319477	0.425641	0.637481
124084	6	526	old	0.330544	79	312	8	0.908046	0.202046	9518	9119	0.966379	0.908046	0.966918	0.999123	0.091954	0.0330824	0.797954	0.00087652	0.419543	0.239249	0.330544	0.534506
41699	6	527	new	0.428571	6	4	12	0.333333	0.6	9518	9496	0.998319	0.333333	0.999579	0.998738	0.666667	0.000421053	0.4	0.0012621	0.446461	0.517241	0.428571	0.365854
41698	6	527	old	0.190476	2	1	16	0.111111	0.666667	9518	9499	0.998214	0.111111	0.999895	0.998318	0.888889	0.000105263	0.333333	0.00168156	0.271693	0.333333	0.190476	0.133333
52399	6	528	new	0	0	1	1	0	0	9518	9516	0.99979	0	0.999895	0.999895	1	0.000105075	1	0.000105075	-0.000105075	0	0	0
52398	6	528	old	0	0	1	1	0	0	9518	9516	0.99979	0	0.999895	0.999895	1	0.000105075	1	0.000105075	-0.000105075	0	0	0
142085	6	529	new	0	0	1	1	0	0	9518	9516	0.99979	0	0.999895	0.999895	1	0.000105075	1	0.000105075	-0.000105075	0	0	0
142084	6	529	old	1	1	0	0	1	1	9518	9517	1	1	1	1	0	0	0	0	1	1	1	1
4139	6	530	new	0	0	1	1	0	0	9518	9516	0.99979	0	0.999895	0.999895	1	0.000105075	1	0.000105075	-0.000105075	0	0	0
4138	6	530	old	1	1	0	0	1	1	9518	9517	1	1	1	1	0	0	0	0	1	1	1	1
132343	6	531	new	0	0	3	3	0	0	9518	9512	0.99937	0	0.999685	0.999685	1	0.000315292	1	0.000315292	-0.000315292	0	0	0
132342	6	531	old	0	0	1	3	0	0	9518	9514	0.99958	0	0.999895	0.999685	1	0.000105097	1	0.000315225	-0.000182015	0	0	0
159951	6	532	new	0.418251	55	144	9	0.859375	0.276382	9518	9310	0.983925	0.859375	0.984768	0.999034	0.140625	0.0152316	0.723618	0.000965769	0.482173	0.319767	0.418251	0.604396
159950	6	532	old	0.301299	58	263	6	0.90625	0.180685	9518	9191	0.971738	0.90625	0.972181	0.999348	0.09375	0.0278189	0.819315	0.000652387	0.397676	0.215134	0.301299	0.5026
44073	6	533	new	0.615385	72	86	4	0.947368	0.455696	9518	9356	0.990544	0.947368	0.990892	0.999573	0.0526316	0.00910824	0.544304	0.00042735	0.653575	0.508475	0.615385	0.779221
44072	6	533	old	0.555556	70	106	6	0.921053	0.397727	9518	9336	0.988233	0.921053	0.988774	0.999358	0.0789474	0.0112264	0.602273	0.000642261	0.601064	0.448718	0.555556	0.729167
84699	6	534	new	0.642298	123	130	7	0.946154	0.486166	9518	9258	0.985606	0.946154	0.986153	0.999244	0.0538462	0.0138475	0.513834	0.000755532	0.672719	0.538529	0.642298	0.795602
84698	6	534	old	0.611111	110	120	20	0.846154	0.478261	9518	9268	0.985291	0.846154	0.987218	0.997847	0.153846	0.0127823	0.521739	0.00215332	0.6299	0.52381	0.611111	0.733333
77633	6	535	new	0.698113	74	41	23	0.762887	0.643478	9518	9380	0.993276	0.762887	0.995648	0.997554	0.237113	0.00435198	0.356522	0.00244603	0.697313	0.664273	0.698113	0.735586
77632	6	535	old	0.6	78	85	19	0.804124	0.478528	9518	9336	0.989073	0.804124	0.990978	0.997969	0.195876	0.0090224	0.521472	0.002031	0.615519	0.520694	0.6	0.707804
169159	6	536	new	0.536585	11	17	2	0.846154	0.392857	9518	9488	0.998004	0.846154	0.998211	0.999789	0.153846	0.00178853	0.607143	0.000210748	0.575792	0.44	0.536585	0.6875
169158	6	536	old	0.418605	9	21	4	0.692308	0.3	9518	9484	0.997373	0.692308	0.997791	0.999578	0.307692	0.00220936	0.7	0.000421585	0.454685	0.338346	0.418605	0.54878
90267	6	537	new	0.285714	9	45	0	1	0.166667	9518	9464	0.995272	1	0.995268	1	0	0.00473236	0.833333	0	0.407281	0.2	0.285714	0.5
90266	6	537	old	0.236842	9	58	0	1	0.134328	9518	9451	0.993906	1	0.993901	1	0	0.00609948	0.865672	0	0.365389	0.162455	0.236842	0.436893
30779	6	538	new	0.4	1	2	1	0.5	0.333333	9518	9514	0.999685	0.5	0.99979	0.999895	0.5	0.000210172	0.666667	0.000105097	0.408098	0.357143	0.4	0.454545
30778	6	538	old	0	0	2	2	0	0	9518	9514	0.99958	0	0.99979	0.99979	1	0.000210172	1	0.000210172	-0.000210172	0	0	0
20969	6	539	new	0.290598	17	82	1	0.944444	0.171717	9518	9418	0.99128	0.944444	0.991368	0.999894	0.0555556	0.00863158	0.828283	0.000106168	0.400744	0.205314	0.290598	0.497076
20968	6	539	old	0.322581	15	60	3	0.833333	0.2	9518	9440	0.993381	0.833333	0.993684	0.999682	0.166667	0.00631579	0.8	0.000317696	0.406375	0.235849	0.322581	0.510204
176267	6	540	new	1	1	0	0	1	1	9518	9517	1	1	1	1	0	0	0	0	1	1	1	1
176266	6	540	old	1	1	0	0	1	1	9518	9517	1	1	1	1	0	0	0	0	1	1	1	1
36449	6	541	new	0.594595	11	10	5	0.6875	0.52381	9518	9492	0.998424	0.6875	0.998948	0.999474	0.3125	0.00105241	0.47619	0.000526482	0.599338	0.55	0.594595	0.647059
36448	6	541	old	0.391304	9	21	7	0.5625	0.3	9518	9481	0.997058	0.5625	0.99779	0.999262	0.4375	0.00221006	0.7	0.000737774	0.40948	0.330882	0.391304	0.478723
9765	6	542	new	0.618585	223	259	16	0.933054	0.462656	9518	9020	0.971107	0.933054	0.972088	0.998229	0.0669456	0.0279125	0.537344	0.00177069	0.645884	0.514536	0.618585	0.775382
9764	6	542	old	0.530466	222	376	17	0.92887	0.371237	9518	8903	0.95871	0.92887	0.959478	0.998094	0.0711297	0.0405216	0.628763	0.00190583	0.572796	0.421893	0.530466	0.714286
151313	6	543	new	0	0	1	2	0	0	9518	9515	0.999685	0	0.999895	0.99979	1	0.000105086	1	0.00021015	-0.000148606	0	0	0
151312	6	543	old	0	0	1	2	0	0	9518	9515	0.999685	0	0.999895	0.99979	1	0.000105086	1	0.00021015	-0.000148606	0	0	0
103877	6	544	new	0.166667	2	20	0	1	0.0909091	9518	9496	0.997899	1	0.997898	1	0	0.00210172	0.909091	0	0.301194	0.111111	0.166667	0.333333
103876	6	544	old	0.222222	2	14	0	1	0.125	9518	9502	0.998529	1	0.998529	1	0	0.00147121	0.875	0	0.353293	0.151515	0.222222	0.416667
112281	6	545	new	1	1	0	0	1	1	9518	9517	1	1	1	1	0	0	0	0	1	1	1	1
112280	6	545	old	1	1	0	0	1	1	9518	9517	1	1	1	1	0	0	0	0	1	1	1	1
187987	6	546	new	1	1	0	0	1	1	9518	9517	1	1	1	1	0	0	0	0	1	1	1	1
187986	6	546	old	1	1	0	0	1	1	9518	9517	1	1	1	1	0	0	0	0	1	1	1	1
75817	6	547	new	1	1	0	0	1	1	9518	9517	1	1	1	1	0	0	0	0	1	1	1	1
75816	6	547	old	1	1	0	0	1	1	9518	9517	1	1	1	1	0	0	0	0	1	1	1	1
149081	6	548	new	0.434368	91	228	9	0.91	0.285266	9518	9190	0.9751	0.91	0.975791	0.999022	0.09	0.024209	0.714734	0.000978367	0.501817	0.330669	0.434368	0.632823
149080	6	548	old	0.393285	82	235	18	0.82	0.258675	9518	9183	0.973419	0.82	0.975048	0.998044	0.18	0.0249522	0.741325	0.00195631	0.451778	0.299708	0.393285	0.571827
77133	6	549	new	0.129032	2	27	0	1	0.0689655	9518	9489	0.997163	1	0.997163	1	0	0.00283733	0.931034	0	0.26224	0.0847458	0.129032	0.27027
77132	6	549	old	0.148148	2	23	0	1	0.08	9518	9493	0.997584	1	0.997583	1	0	0.00241698	0.92	0	0.282501	0.0980392	0.148148	0.30303
40151	6	550	new	1	1	0	0	1	1	9518	9517	1	1	1	1	0	0	0	0	1	1	1	1
40150	6	550	old	1	1	0	0	1	1	9518	9517	1	1	1	1	0	0	0	0	1	1	1	1
196187	6	551	new	0.544601	58	92	5	0.920635	0.386667	9518	9363	0.989809	0.920635	0.99027	0.999466	0.0793651	0.0097303	0.613333	0.000533732	0.593069	0.437406	0.544601	0.721393
196186	6	551	old	0.485106	57	115	6	0.904762	0.331395	9518	9340	0.987287	0.904762	0.987837	0.999358	0.0952381	0.0121629	0.668605	0.000641986	0.543351	0.379494	0.485106	0.67217
154859	6	552	new	1	1	0	0	1	1	9518	9517	1	1	1	1	0	0	0	0	1	1	1	1
154858	6	552	old	1	1	0	0	1	1	9518	9517	1	1	1	1	0	0	0	0	1	1	1	1
88409	6	553	new	0.297297	11	49	3	0.785714	0.183333	9518	9455	0.994537	0.785714	0.994844	0.999683	0.214286	0.00515572	0.816667	0.000317192	0.377961	0.216535	0.297297	0.474138
88408	6	553	old	0.252632	12	69	2	0.857143	0.148148	9518	9435	0.99254	0.857143	0.99274	0.999788	0.142857	0.0072601	0.851852	0.000211932	0.354582	0.177515	0.252632	0.437956
168447	6	554	new	0.521739	12	17	5	0.705882	0.413793	9518	9484	0.997689	0.705882	0.998211	0.999473	0.294118	0.00178929	0.586207	0.000526926	0.539424	0.451128	0.521739	0.618557
168446	6	554	old	0.296296	4	6	13	0.235294	0.4	9518	9495	0.998004	0.235294	0.999368	0.998633	0.764706	0.000631512	0.6	0.00136727	0.30585	0.350877	0.296296	0.25641
27601	6	555	new	0.514019	55	100	4	0.932203	0.354839	9518	9359	0.989073	0.932203	0.989428	0.999573	0.0677966	0.0105719	0.645161	0.000427213	0.571521	0.405007	0.514019	0.703325
27600	6	555	old	0.402985	54	155	5	0.915254	0.258373	9518	9304	0.98319	0.915254	0.983613	0.999463	0.0847458	0.0163865	0.741627	0.000537115	0.481415	0.301676	0.402985	0.606742
164053	6	556	new	0.0900901	5	101	0	1	0.0471698	9518	9412	0.989389	1	0.989383	1	0	0.0106171	0.95283	0	0.21603	0.0582751	0.0900901	0.198413
164052	6	556	old	0.131579	5	66	0	1	0.0704225	9518	9447	0.993066	1	0.993062	1	0	0.00693787	0.929577	0	0.26445	0.0865052	0.131579	0.274725
101961	6	557	new	0.607187	245	293	24	0.910781	0.45539	9518	8956	0.966695	0.910781	0.968321	0.997327	0.0892193	0.0316791	0.54461	0.00267261	0.63086	0.505989	0.607187	0.758984
101960	6	557	old	0.570082	242	338	27	0.899628	0.417241	9518	8911	0.961652	0.899628	0.963456	0.996979	0.100372	0.0365445	0.582759	0.00302081	0.597919	0.467362	0.570082	0.730676
84469	6	558	new	0.8	4	2	0	1	0.666667	9518	9512	0.99979	1	0.99979	1	0	0.000210217	0.333333	0	0.816411	0.714286	0.8	0.909091
84468	6	558	old	0.4	1	0	3	0.25	1	9518	9514	0.999685	0.25	1	0.999685	0.75	0	0	0.000315225	0.499921	0.625	0.4	0.294118
80939	6	559	new	0.666667	7	6	1	0.875	0.538462	9518	9504	0.999265	0.875	0.999369	0.999895	0.125	0.000630915	0.461538	0.000105208	0.686092	0.583333	0.666667	0.777778
80938	6	559	old	0.555556	5	5	3	0.625	0.5	9518	9505	0.999159	0.625	0.999474	0.999684	0.375	0.000525762	0.5	0.000315524	0.558605	0.520833	0.555556	0.595238
68435	6	560	new	1	1	0	0	1	1	9518	9517	1	1	1	1	0	0	0	0	1	1	1	1
68434	6	560	old	1	1	0	0	1	1	9518	9517	1	1	1	1	0	0	0	0	1	1	1	1
158429	6	561	new	1	1	0	0	1	1	9518	9517	1	1	1	1	0	0	0	0	1	1	1	1
158428	6	561	old	1	1	0	0	1	1	9518	9517	1	1	1	1	0	0	0	0	1	1	1	1
119115	6	562	new	0.300518	116	526	14	0.892308	0.180685	9518	8862	0.943265	0.892308	0.943971	0.998423	0.107692	0.056029	0.819315	0.00157729	0.38702	0.214974	0.300518	0.499139
119114	6	562	old	0.35468	108	371	22	0.830769	0.22547	9518	9017	0.95871	0.830769	0.960481	0.997566	0.169231	0.0395185	0.77453	0.0024339	0.420092	0.26393	0.35468	0.540541
67037	6	563	new	0.734007	109	72	7	0.939655	0.60221	9518	9330	0.9917	0.939655	0.992342	0.99925	0.0603448	0.00765795	0.39779	0.000749705	0.748705	0.64881	0.734007	0.844961
67036	6	563	old	0.60221	109	137	7	0.939655	0.443089	9518	9265	0.984871	0.939655	0.985429	0.999245	0.0603448	0.0145714	0.556911	0.000754961	0.639685	0.495455	0.60221	0.767606
49175	6	564	new	0.605263	23	23	7	0.766667	0.5	9518	9465	0.996848	0.766667	0.997576	0.999261	0.233333	0.00242411	0.5	0.00073902	0.617703	0.537383	0.605263	0.692771
49174	6	564	old	0.505051	25	44	5	0.833333	0.362319	9518	9444	0.994852	0.833333	0.995363	0.999471	0.166667	0.00463744	0.637681	0.000529157	0.547552	0.408497	0.505051	0.661376
157373	6	565	new	0.523017	267	470	17	0.940141	0.36228	9518	8764	0.948834	0.940141	0.949101	0.998064	0.0598592	0.0508989	0.63772	0.001936	0.566068	0.413057	0.523017	0.71276
157372	6	565	old	0.487273	268	548	16	0.943662	0.328431	9518	8686	0.940744	0.943662	0.940654	0.998161	0.056338	0.0593459	0.671569	0.00183866	0.537412	0.377678	0.487273	0.686475
30089	6	566	new	1	1	0	0	1	1	9518	9517	1	1	1	1	0	0	0	0	1	1	1	1
30088	6	566	old	1	1	0	0	1	1	9518	9517	1	1	1	1	0	0	0	0	1	1	1	1
33517	6	567	new	1	1	0	0	1	1	9518	9517	1	1	1	1	0	0	0	0	1	1	1	1
33516	6	567	old	1	1	0	0	1	1	9518	9517	1	1	1	1	0	0	0	0	1	1	1	1
28393	6	568	new	0.343949	27	99	4	0.870968	0.214286	9518	9388	0.989178	0.870968	0.989565	0.999574	0.129032	0.0104353	0.785714	0.000425894	0.428991	0.252336	0.343949	0.54
28392	6	568	old	0.264368	23	120	8	0.741935	0.160839	9518	9367	0.986552	0.741935	0.987351	0.999147	0.258065	0.0126489	0.839161	0.000853333	0.341578	0.190713	0.264368	0.430712
4397	6	569	new	0.61157	185	214	21	0.898058	0.463659	9518	9098	0.97531	0.898058	0.977019	0.997697	0.101942	0.0229811	0.536341	0.00230288	0.635391	0.513319	0.61157	0.756337
4396	6	569	old	0.541796	175	265	31	0.849515	0.397727	9518	9047	0.968901	0.849515	0.971542	0.996585	0.150485	0.0284579	0.602273	0.00341485	0.568993	0.445066	0.541796	0.692247
54361	6	570	new	0.582278	115	154	11	0.912698	0.427509	9518	9238	0.982664	0.912698	0.983603	0.998811	0.0873016	0.0163969	0.572491	0.00118932	0.618151	0.478369	0.582278	0.743855
54360	6	570	old	0.552567	113	170	13	0.896825	0.399293	9518	9222	0.980773	0.896825	0.981899	0.998592	0.103175	0.0181005	0.600707	0.00140769	0.591297	0.449126	0.552567	0.717916
66995	6	571	new	1	1	0	0	1	1	9518	9517	1	1	1	1	0	0	0	0	1	1	1	1
66994	6	571	old	0	0	1	1	0	0	9518	9516	0.99979	0	0.999895	0.999895	1	0.000105075	1	0.000105075	-0.000105075	0	0	0
70123	6	572	new	0	0	1	1	0	0	9518	9516	0.99979	0	0.999895	0.999895	1	0.000105075	1	0.000105075	-0.000105075	0	0	0
70122	6	572	old	0	0	1	1	0	0	9518	9516	0.99979	0	0.999895	0.999895	1	0.000105075	1	0.000105075	-0.000105075	0	0	0
170893	6	573	new	0.307692	4	18	0	1	0.181818	9518	9496	0.998109	1	0.998108	1	0	0.00189195	0.818182	0	0.425998	0.217391	0.307692	0.526316
170892	6	573	old	0.428571	3	7	1	0.75	0.3	9518	9507	0.999159	0.75	0.999264	0.999895	0.25	0.000735758	0.7	0.000105175	0.474026	0.340909	0.428571	0.576923
152361	6	574	new	0.333333	1	1	3	0.25	0.5	9518	9513	0.99958	0.25	0.999895	0.999685	0.75	0.000105108	0.5	0.000315259	0.353368	0.416667	0.333333	0.277778
152360	6	574	old	0	0	1	4	0	0	9518	9513	0.999475	0	0.999895	0.99958	1	0.000105108	1	0.000420301	-0.000210183	0	0	0
27993	6	575	new	1	1	0	0	1	1	9518	9517	1	1	1	1	0	0	0	0	1	1	1	1
27992	6	575	old	1	1	0	0	1	1	9518	9517	1	1	1	1	0	0	0	0	1	1	1	1
196747	6	576	new	0.505415	70	126	11	0.864198	0.357143	9518	9311	0.985606	0.864198	0.986648	0.99882	0.135802	0.0133517	0.642857	0.00118	0.550336	0.404624	0.505415	0.673077
196746	6	576	old	0.536585	66	99	15	0.814815	0.4	9518	9338	0.988023	0.814815	0.989509	0.998396	0.185185	0.0104906	0.6	0.00160376	0.566074	0.445344	0.536585	0.674847
70389	6	577	new	0.482759	21	41	4	0.84	0.33871	9518	9452	0.995272	0.84	0.995681	0.999577	0.16	0.00431897	0.66129	0.000423012	0.531695	0.384615	0.482759	0.648148
70388	6	577	old	0.39604	20	56	5	0.8	0.263158	9518	9437	0.993591	0.8	0.994101	0.99947	0.2	0.00589908	0.736842	0.000529549	0.456676	0.303951	0.39604	0.568182
92921	6	578	new	1	1	0	0	1	1	9518	9517	1	1	1	1	0	0	0	0	1	1	1	1
92920	6	578	old	1	1	0	0	1	1	9518	9517	1	1	1	1	0	0	0	0	1	1	1	1
75429	6	579	new	1	1	0	0	1	1	9518	9517	1	1	1	1	0	0	0	0	1	1	1	1
75428	6	579	old	1	1	0	0	1	1	9518	9517	1	1	1	1	0	0	0	0	1	1	1	1
4211	6	580	new	0.382979	18	56	2	0.9	0.243243	9518	9442	0.993906	0.9	0.994104	0.999788	0.1	0.00589598	0.756757	0.000211775	0.46615	0.28481	0.382979	0.584416
4210	6	580	old	0.258065	16	88	4	0.8	0.153846	9518	9410	0.990334	0.8	0.990735	0.999575	0.2	0.00926511	0.846154	0.000424899	0.348304	0.183486	0.258065	0.434783
8723	6	581	new	0.454545	15	34	2	0.882353	0.306122	9518	9467	0.996218	0.882353	0.996421	0.999789	0.117647	0.00357857	0.693878	0.000211216	0.518485	0.352113	0.454545	0.641026
8722	6	581	old	0.357143	10	29	7	0.588235	0.25641	9518	9472	0.996218	0.588235	0.996948	0.999262	0.411765	0.00305231	0.74359	0.000738475	0.386801	0.289017	0.357143	0.46729
172127	6	582	new	0.533333	4	0	7	0.363636	1	9518	9507	0.999265	0.363636	1	0.999264	0.636364	0	0	0.000735758	0.602801	0.740741	0.533333	0.416667
172126	6	582	old	0.421053	4	4	7	0.363636	0.5	9518	9503	0.998844	0.363636	0.999579	0.999264	0.636364	0.000420743	0.5	0.000736067	0.425841	0.465116	0.421053	0.384615
121815	6	583	new	0.4	1	2	1	0.5	0.333333	9518	9514	0.999685	0.5	0.99979	0.999895	0.5	0.000210172	0.666667	0.000105097	0.408098	0.357143	0.4	0.454545
121814	6	583	old	0	0	1	2	0	0	9518	9515	0.999685	0	0.999895	0.99979	1	0.000105086	1	0.00021015	-0.000148606	0	0	0
81063	6	584	new	1	1	0	0	1	1	9518	9517	1	1	1	1	0	0	0	0	1	1	1	1
81062	6	584	old	0	0	1	1	0	0	9518	9516	0.99979	0	0.999895	0.999895	1	0.000105075	1	0.000105075	-0.000105075	0	0	0
150761	6	585	new	0.552113	98	154	5	0.951456	0.388889	9518	9261	0.983295	0.951456	0.983643	0.99946	0.0485437	0.0163569	0.611111	0.000539607	0.602615	0.441044	0.552113	0.737952
150760	6	585	old	0.484536	94	191	9	0.912621	0.329825	9518	9224	0.978987	0.912621	0.979713	0.999025	0.0873786	0.0202868	0.670175	0.000974764	0.541705	0.378117	0.484536	0.674319
186193	6	586	new	1	1	0	0	1	1	9518	9517	1	1	1	1	0	0	0	0	1	1	1	1
186192	6	586	old	1	1	0	0	1	1	9518	9517	1	1	1	1	0	0	0	0	1	1	1	1
132825	6	587	new	0.190476	2	15	2	0.5	0.117647	9518	9499	0.998214	0.5	0.998423	0.999789	0.5	0.00157662	0.882353	0.000210504	0.241936	0.138889	0.190476	0.30303
132824	6	587	old	0.142857	1	9	3	0.25	0.1	9518	9505	0.998739	0.25	0.999054	0.999684	0.75	0.000945974	0.9	0.000315524	0.157565	0.113636	0.142857	0.192308
51337	6	588	new	0.409836	25	69	3	0.892857	0.265957	9518	9421	0.992435	0.892857	0.992729	0.999682	0.107143	0.00727081	0.734043	0.000318336	0.485022	0.309406	0.409836	0.606796
51336	6	588	old	0.5	22	38	6	0.785714	0.366667	9518	9452	0.995377	0.785714	0.995996	0.999366	0.214286	0.00400421	0.633333	0.000634384	0.534912	0.410448	0.5	0.639535
199383	6	589	new	0.5	1	1	1	0.5	0.5	9518	9515	0.99979	0.5	0.999895	0.999895	0.5	0.000105086	0.5	0.000105086	0.499895	0.5	0.5	0.5
199382	6	589	old	0.666667	1	0	1	0.5	1	9518	9516	0.999895	0.5	1	0.999895	0.5	0	0	0.000105075	0.70707	0.833333	0.666667	0.555556
59507	6	590	new	0	0	2	1	0	0	9518	9515	0.999685	0	0.99979	0.999895	1	0.00021015	1	0.000105086	-0.000148606	0	0	0
59506	6	590	old	1	1	0	0	1	1	9518	9517	1	1	1	1	0	0	0	0	1	1	1	1
141349	6	591	new	0.418605	9	21	4	0.692308	0.3	9518	9484	0.997373	0.692308	0.997791	0.999578	0.307692	0.00220936	0.7	0.000421585	0.454685	0.338346	0.418605	0.54878
141348	6	591	old	0.416667	10	25	3	0.769231	0.285714	9518	9480	0.997058	0.769231	0.99737	0.999684	0.230769	0.00263019	0.714286	0.000316356	0.467746	0.326797	0.416667	0.574713
47575	6	592	new	0.666667	1	0	1	0.5	1	9518	9516	0.999895	0.5	1	0.999895	0.5	0	0	0.000105075	0.70707	0.833333	0.666667	0.555556
47574	6	592	old	0.222222	1	6	1	0.5	0.142857	9518	9510	0.999265	0.5	0.999369	0.999895	0.5	0.000630517	0.857143	0.000105141	0.266994	0.166667	0.222222	0.333333
96043	6	593	new	1	1	0	0	1	1	9518	9517	1	1	1	1	0	0	0	0	1	1	1	1
96042	6	593	old	1	1	0	0	1	1	9518	9517	1	1	1	1	0	0	0	0	1	1	1	1
88643	6	594	new	0.5625	45	52	18	0.714286	0.463918	9518	9403	0.992646	0.714286	0.9945	0.998089	0.285714	0.00549974	0.536082	0.00191063	0.572245	0.498891	0.5625	0.644699
88642	6	594	old	0.382812	49	144	14	0.777778	0.253886	9518	9311	0.9834	0.777778	0.98477	0.998499	0.222222	0.01523	0.746114	0.00150134	0.438697	0.293413	0.382812	0.550562
110331	6	595	new	1	1	0	0	1	1	9518	9517	1	1	1	1	0	0	0	0	1	1	1	1
110330	6	595	old	1	1	0	0	1	1	9518	9517	1	1	1	1	0	0	0	0	1	1	1	1
5733	6	596	new	1	1	0	0	1	1	9518	9517	1	1	1	1	0	0	0	0	1	1	1	1
5732	6	596	old	0	0	19	1	0	0	9518	9498	0.997899	0	0.998004	0.999895	1	0.00199643	1	0.000105274	-0.000458446	0	0	0
78045	6	597	new	0.6	6	8	0	1	0.428571	9518	9504	0.999159	1	0.999159	1	0	0.000841043	0.571429	0	0.654378	0.483871	0.6	0.789474
78044	6	597	old	0.47619	5	10	1	0.833333	0.333333	9518	9502	0.998844	0.833333	0.998949	0.999895	0.166667	0.0010513	0.666667	0.00010523	0.526631	0.378788	0.47619	0.641026
131185	6	598	new	0.539924	71	110	11	0.865854	0.392265	9518	9326	0.987287	0.865854	0.988343	0.998822	0.134146	0.0116575	0.607735	0.00117811	0.577984	0.440447	0.539924	0.697446
131184	6	598	old	0.397626	67	188	15	0.817073	0.262745	9518	9248	0.978672	0.817073	0.980076	0.998381	0.182927	0.0199237	0.737255	0.00161935	0.456241	0.303993	0.397626	0.574614
18971	6	599	new	1	1	0	0	1	1	9518	9517	1	1	1	1	0	0	0	0	1	1	1	1
18970	6	599	old	1	1	0	0	1	1	9518	9517	1	1	1	1	0	0	0	0	1	1	1	1
114493	6	600	new	1	1	0	0	1	1	9518	9517	1	1	1	1	0	0	0	0	1	1	1	1
114492	6	600	old	1	1	0	0	1	1	9518	9517	1	1	1	1	0	0	0	0	1	1	1	1
152973	6	601	new	1	1	0	0	1	1	9518	9517	1	1	1	1	0	0	0	0	1	1	1	1
152972	6	601	old	0	0	2	1	0	0	9518	9515	0.999685	0	0.99979	0.999895	1	0.00021015	1	0.000105086	-0.000148606	0	0	0
39663	6	602	new	0.424242	7	17	2	0.777778	0.291667	9518	9492	0.998004	0.777778	0.998212	0.999789	0.222222	0.00178778	0.708333	0.000210659	0.47557	0.333333	0.424242	0.583333
39662	6	602	old	0.4	7	19	2	0.777778	0.269231	9518	9490	0.997794	0.777778	0.998002	0.999789	0.222222	0.00199811	0.730769	0.000210704	0.456837	0.309735	0.4	0.564516
24547	6	603	new	0.352941	3	11	0	1	0.214286	9518	9504	0.998844	1	0.998844	1	0	0.00115607	0.785714	0	0.462642	0.254237	0.352941	0.576923
24546	6	603	old	0.428571	3	8	0	1	0.272727	9518	9507	0.999159	1	0.999159	1	0	0.000840778	0.727273	0	0.522013	0.319149	0.428571	0.652174
11549	6	604	new	0.409357	35	98	3	0.921053	0.263158	9518	9382	0.989389	0.921053	0.989662	0.99968	0.0789474	0.0103376	0.736842	0.000319659	0.489255	0.307018	0.409357	0.614035
11548	6	604	old	0.306306	34	150	4	0.894737	0.184783	9518	9330	0.98382	0.894737	0.984177	0.999571	0.105263	0.0158228	0.815217	0.000428541	0.402531	0.219638	0.306306	0.505952
190653	6	605	new	0.581173	213	283	24	0.898734	0.429435	9518	8998	0.967745	0.898734	0.969508	0.99734	0.101266	0.0304924	0.570565	0.00266016	0.608723	0.479514	0.581173	0.737535
190652	6	605	old	0.470206	217	469	20	0.915612	0.316327	9518	8812	0.948624	0.915612	0.949467	0.997736	0.0843882	0.0505333	0.683673	0.00226449	0.521237	0.363972	0.470206	0.664015
180419	6	606	new	0.349515	18	65	2	0.9	0.216867	9518	9433	0.992961	0.9	0.993156	0.999788	0.1	0.00684355	0.783133	0.000211977	0.439895	0.255682	0.349515	0.552147
180418	6	606	old	0.307692	14	57	6	0.7	0.197183	9518	9441	0.993381	0.7	0.993999	0.999365	0.3	0.00600126	0.802817	0.000635122	0.369329	0.230263	0.307692	0.463576
152237	6	607	new	0.176471	3	28	0	1	0.0967742	9518	9487	0.997058	1	0.997057	1	0	0.00294272	0.903226	0	0.310627	0.11811	0.176471	0.348837
152236	6	607	old	0.1875	3	26	0	1	0.103448	9518	9489	0.997268	1	0.997267	1	0	0.00273253	0.896552	0	0.321194	0.12605	0.1875	0.365854
16557	6	608	new	0.301887	16	71	3	0.842105	0.183908	9518	9428	0.992225	0.842105	0.992526	0.999682	0.157895	0.00747447	0.816092	0.0003181	0.391446	0.217984	0.301887	0.490798
16556	6	608	old	0.209877	17	126	2	0.894737	0.118881	9518	9373	0.986552	0.894737	0.986735	0.999787	0.105263	0.0132646	0.881119	0.000213333	0.323423	0.143824	0.209877	0.388128
176577	6	609	new	0.385586	107	334	7	0.938596	0.24263	9518	9070	0.964173	0.938596	0.964483	0.999229	0.0614035	0.0355168	0.75737	0.00077118	0.467352	0.284878	0.385586	0.596433
176576	6	609	old	0.346939	102	372	12	0.894737	0.21519	9518	9032	0.959655	0.894737	0.960442	0.998673	0.105263	0.0395576	0.78481	0.00132685	0.427658	0.253731	0.346939	0.548387
124037	6	610	new	0.561404	16	23	2	0.888889	0.410256	9518	9477	0.997373	0.888889	0.997579	0.999789	0.111111	0.00242105	0.589744	0.000210993	0.602903	0.45977	0.561404	0.720721
124036	6	610	old	0.424242	14	34	4	0.777778	0.291667	9518	9466	0.996008	0.777778	0.996421	0.999578	0.222222	0.00357895	0.708333	0.000422386	0.474848	0.333333	0.424242	0.583333
102245	6	611	new	0.351931	41	146	5	0.891304	0.219251	9518	9326	0.984135	0.891304	0.984586	0.999464	0.108696	0.0154139	0.780749	0.000535848	0.437688	0.258186	0.351931	0.552561
102244	6	611	old	0.312268	42	181	4	0.913043	0.188341	9518	9291	0.980563	0.913043	0.980891	0.99957	0.0869565	0.019109	0.811659	0.000430339	0.409853	0.223881	0.312268	0.515971
48625	6	612	new	0.584795	50	57	14	0.78125	0.46729	9518	9397	0.99254	0.78125	0.993971	0.998512	0.21875	0.00602919	0.53271	0.00148762	0.600916	0.50813	0.584795	0.688705
48624	6	612	old	0.464	58	128	6	0.90625	0.311828	9518	9326	0.985921	0.90625	0.986461	0.999357	0.09375	0.0135392	0.688172	0.000642949	0.527066	0.358911	0.464	0.656109
8585	6	613	new	0.637681	220	235	15	0.93617	0.483516	9518	9048	0.973734	0.93617	0.974685	0.998345	0.0638298	0.0253151	0.516484	0.00165508	0.6625	0.53528	0.637681	0.78853
8584	6	613	old	0.610526	203	227	32	0.86383	0.472093	9518	9056	0.972788	0.86383	0.975547	0.996479	0.13617	0.0244533	0.527907	0.00352113	0.627143	0.519182	0.610526	0.740876
73215	6	614	new	0	0	51	1	0	0	9518	9466	0.994537	0	0.994641	0.999894	1	0.00535883	1	0.00010563	-0.000752365	0	0	0
73214	6	614	old	0	0	32	1	0	0	9518	9485	0.996533	0	0.996638	0.999895	1	0.0033624	1	0.000105419	-0.000595365	0	0	0
122641	6	615	new	0.689655	10	8	1	0.909091	0.555556	9518	9499	0.999054	0.909091	0.999159	0.999895	0.0909091	0.000841485	0.444444	0.000105263	0.710273	0.60241	0.689655	0.806452
122640	6	615	old	0.32	8	31	3	0.727273	0.205128	9518	9476	0.996428	0.727273	0.996739	0.999684	0.272727	0.00326076	0.794872	0.000316489	0.385079	0.239521	0.32	0.481928
30353	6	616	new	0.773732	595	301	47	0.926791	0.664062	9518	8575	0.963438	0.926791	0.966088	0.994549	0.0732087	0.0339117	0.335938	0.00545117	0.766851	0.703975	0.773732	0.858834
30352	6	616	old	0.72374	596	409	46	0.928349	0.593035	9518	8467	0.952196	0.928349	0.953921	0.994596	0.0716511	0.0460793	0.406965	0.0054035	0.720034	0.639211	0.72374	0.834033
166187	6	617	new	1	1	0	0	1	1	9518	9517	1	1	1	1	0	0	0	0	1	1	1	1
166186	6	617	old	1	1	0	0	1	1	9518	9517	1	1	1	1	0	0	0	0	1	1	1	1
66585	6	618	new	0.338798	31	114	7	0.815789	0.213793	9518	9366	0.987287	0.815789	0.987975	0.999253	0.184211	0.0120253	0.786207	0.000746826	0.41381	0.250809	0.338798	0.521886
66584	6	618	old	0.324324	24	86	14	0.631579	0.218182	9518	9394	0.989494	0.631579	0.990928	0.998512	0.368421	0.00907173	0.781818	0.0014881	0.367278	0.251046	0.324324	0.458015
88241	6	619	new	1	1	0	0	1	1	9518	9517	1	1	1	1	0	0	0	0	1	1	1	1
88240	6	619	old	0	0	1	1	0	0	9518	9516	0.99979	0	0.999895	0.999895	1	0.000105075	1	0.000105075	-0.000105075	0	0	0
66239	6	620	new	0.545455	6	5	5	0.545455	0.545455	9518	9502	0.998949	0.545455	0.999474	0.999474	0.454545	0.000525928	0.454545	0.000525928	0.544929	0.545455	0.545455	0.545455
66238	6	620	old	0.631579	6	2	5	0.545455	0.75	9518	9505	0.999265	0.545455	0.99979	0.999474	0.454545	0.000210371	0.25	0.000525762	0.639255	0.697674	0.631579	0.576923
170481	6	621	new	1	1	0	0	1	1	9518	9517	1	1	1	1	0	0	0	0	1	1	1	1
170480	6	621	old	1	1	0	0	1	1	9518	9517	1	1	1	1	0	0	0	0	1	1	1	1
23543	6	622	new	0.5	18	21	15	0.545455	0.461538	9518	9464	0.996218	0.545455	0.997786	0.998418	0.454545	0.00221402	0.538462	0.00158245	0.499867	0.47619	0.5	0.526316
23542	6	622	old	0.390805	17	37	16	0.515152	0.314815	9518	9448	0.994432	0.515152	0.996099	0.998309	0.484848	0.0039009	0.685185	0.00169062	0.400106	0.341365	0.390805	0.456989
184489	6	623	new	1	1	0	0	1	1	9518	9517	1	1	1	1	0	0	0	0	1	1	1	1
184488	6	623	old	1	1	0	0	1	1	9518	9517	1	1	1	1	0	0	0	0	1	1	1	1
40091	6	624	new	0.674377	379	342	24	0.940447	0.525659	9518	8773	0.961547	0.940447	0.962479	0.997272	0.0595533	0.0375206	0.474341	0.0027282	0.687145	0.576514	0.674377	0.812259
40090	6	624	old	0.593014	365	463	38	0.905707	0.440821	9518	8652	0.947363	0.905707	0.949205	0.995627	0.0942928	0.0507954	0.559179	0.00437284	0.61084	0.491252	0.593014	0.747951
80399	6	625	new	1	1	0	0	1	1	9518	9517	1	1	1	1	0	0	0	0	1	1	1	1
80398	6	625	old	1	1	0	0	1	1	9518	9517	1	1	1	1	0	0	0	0	1	1	1	1
179421	6	626	new	0	0	1	1	0	0	9518	9516	0.99979	0	0.999895	0.999895	1	0.000105075	1	0.000105075	-0.000105075	0	0	0
179420	6	626	old	1	1	0	0	1	1	9518	9517	1	1	1	1	0	0	0	0	1	1	1	1
154473	6	627	new	0.351351	13	46	2	0.866667	0.220339	9518	9457	0.994957	0.866667	0.995159	0.999789	0.133333	0.00484058	0.779661	0.000211439	0.435559	0.258964	0.351351	0.546218
154472	6	627	old	0.341463	14	53	1	0.933333	0.208955	9518	9450	0.994327	0.933333	0.994423	0.999894	0.0666667	0.00557719	0.791045	0.000105809	0.440183	0.24735	0.341463	0.551181
64387	6	628	new	0.581081	43	60	2	0.955556	0.417476	9518	9413	0.993486	0.955556	0.993666	0.999788	0.0444444	0.00633379	0.582524	0.000212427	0.629345	0.47046	0.581081	0.759717
64386	6	628	old	0.472727	39	81	6	0.866667	0.325	9518	9392	0.990859	0.866667	0.991449	0.999362	0.133333	0.00855062	0.675	0.000638434	0.527579	0.371429	0.472727	0.65
198253	6	629	new	0.770194	615	313	54	0.919283	0.662716	9518	8536	0.961441	0.919283	0.964629	0.993714	0.0807175	0.0353712	0.337284	0.00628638	0.761725	0.701895	0.770194	0.853219
198252	6	629	old	0.743687	589	326	80	0.880419	0.643716	9518	8523	0.957344	0.880419	0.96316	0.990701	0.119581	0.0368403	0.356284	0.00929908	0.73156	0.680296	0.743687	0.820106
100273	6	630	new	1	1	0	0	1	1	9518	9517	1	1	1	1	0	0	0	0	1	1	1	1
100272	6	630	old	1	1	0	0	1	1	9518	9517	1	1	1	1	0	0	0	0	1	1	1	1
114783	6	631	new	0.429224	47	120	5	0.903846	0.281437	9518	9346	0.986867	0.903846	0.987323	0.999465	0.0961538	0.0126769	0.718563	0.000534702	0.500331	0.326389	0.429224	0.626667
114782	6	631	old	0.418079	37	88	15	0.711538	0.296	9518	9378	0.989178	0.711538	0.990704	0.998403	0.288462	0.00929643	0.704	0.00159693	0.454689	0.335145	0.418079	0.555556
129685	6	632	new	0	0	1	1	0	0	9518	9516	0.99979	0	0.999895	0.999895	1	0.000105075	1	0.000105075	-0.000105075	0	0	0
129684	6	632	old	1	1	0	0	1	1	9518	9517	1	1	1	1	0	0	0	0	1	1	1	1
79199	6	633	new	0.692308	9	5	3	0.75	0.642857	9518	9501	0.999159	0.75	0.999474	0.999684	0.25	0.000525984	0.357143	0.000315657	0.693951	0.661765	0.692308	0.725806
79198	6	633	old	0.666667	10	8	2	0.833333	0.555556	9518	9498	0.998949	0.833333	0.999158	0.999789	0.166667	0.000841574	0.444444	0.000210526	0.679941	0.595238	0.666667	0.757576
56787	6	634	new	1	1	0	0	1	1	9518	9517	1	1	1	1	0	0	0	0	1	1	1	1
56786	6	634	old	1	1	0	0	1	1	9518	9517	1	1	1	1	0	0	0	0	1	1	1	1
114769	6	635	new	0.493506	19	31	8	0.703704	0.38	9518	9460	0.995903	0.703704	0.996734	0.999155	0.296296	0.00326625	0.62	0.000844951	0.515339	0.418502	0.493506	0.601266
114768	6	635	old	0.507463	17	23	10	0.62963	0.425	9518	9468	0.996533	0.62963	0.997577	0.998945	0.37037	0.00242335	0.575	0.00105507	0.515656	0.454545	0.507463	0.574324
5295	6	636	new	1	1	0	0	1	1	9518	9517	1	1	1	1	0	0	0	0	1	1	1	1
5294	6	636	old	1	1	0	0	1	1	9518	9517	1	1	1	1	0	0	0	0	1	1	1	1
182329	6	637	new	0.487805	100	186	24	0.806452	0.34965	9518	9208	0.977937	0.806452	0.9802	0.9974	0.193548	0.0197999	0.65035	0.00259965	0.522502	0.394322	0.487805	0.639386
182328	6	637	old	0.434409	101	240	23	0.814516	0.296188	9518	9154	0.972368	0.814516	0.974452	0.997494	0.185484	0.0255482	0.703812	0.00250627	0.481358	0.339382	0.434409	0.603345
164619	6	638	new	0.0493827	2	77	0	1	0.0253165	9518	9439	0.99191	1	0.991908	1	0	0.00809164	0.974684	0	0.158466	0.0314465	0.0493827	0.114943
164618	6	638	old	0.0173913	1	112	1	0.5	0.00884956	9518	9404	0.988128	0.5	0.98823	0.999894	0.5	0.0117697	0.99115	0.000106326	0.0653354	0.0110132	0.0173913	0.0413223
179561	6	639	new	1	1	0	0	1	1	9518	9517	1	1	1	1	0	0	0	0	1	1	1	1
179560	6	639	old	1	1	0	0	1	1	9518	9517	1	1	1	1	0	0	0	0	1	1	1	1
19343	6	640	new	0.429091	59	144	13	0.819444	0.29064	9518	9302	0.983505	0.819444	0.984755	0.998604	0.180556	0.0152445	0.70936	0.0013956	0.482297	0.33371	0.429091	0.600815
19342	6	640	old	0.394649	59	168	13	0.819444	0.259912	9518	9278	0.980983	0.819444	0.982215	0.998601	0.180556	0.0177853	0.740088	0.0013992	0.455235	0.30102	0.394649	0.572816
189653	6	641	new	1	1	0	0	1	1	9518	9517	1	1	1	1	0	0	0	0	1	1	1	1
189652	6	641	old	1	1	0	0	1	1	9518	9517	1	1	1	1	0	0	0	0	1	1	1	1
144603	6	642	new	0	0	1	1	0	0	9518	9516	0.99979	0	0.999895	0.999895	1	0.000105075	1	0.000105075	-0.000105075	0	0	0
144602	6	642	old	0	0	1	1	0	0	9518	9516	0.99979	0	0.999895	0.999895	1	0.000105075	1	0.000105075	-0.000105075	0	0	0
150341	6	643	new	0.421053	12	33	0	1	0.266667	9518	9473	0.996533	1	0.996529	1	0	0.00347149	0.733333	0	0.515501	0.3125	0.421053	0.645161
150340	6	643	old	0.307692	4	10	8	0.333333	0.285714	9518	9496	0.998109	0.333333	0.998948	0.999158	0.666667	0.00105197	0.714286	0.000841751	0.307665	0.294118	0.307692	0.322581
1565	6	644	new	0.535354	53	91	1	0.981481	0.368056	9518	9373	0.990334	0.981481	0.990385	0.999893	0.0185185	0.00961538	0.631944	0.000106678	0.597994	0.420635	0.535354	0.736111
1564	6	644	old	0.474747	47	97	7	0.87037	0.326389	9518	9367	0.989073	0.87037	0.989751	0.999253	0.12963	0.0102494	0.673611	0.000746746	0.529237	0.373016	0.474747	0.652778
103969	6	645	new	0.673367	67	47	18	0.788235	0.587719	9518	9386	0.993171	0.788235	0.995017	0.998086	0.211765	0.00498251	0.412281	0.00191408	0.677373	0.619224	0.673367	0.737885
103968	6	645	old	0.627803	70	68	15	0.823529	0.507246	9518	9365	0.99128	0.823529	0.992791	0.998401	0.176471	0.00720874	0.492754	0.00159915	0.642472	0.549451	0.627803	0.732218
116589	6	646	new	0.600259	232	299	10	0.958678	0.436911	9518	8977	0.967535	0.958678	0.967766	0.998887	0.0413223	0.0322337	0.563089	0.00111272	0.635408	0.490279	0.600259	0.773849
116588	6	646	old	0.468085	231	514	11	0.954545	0.310067	9518	8762	0.944841	0.954545	0.944588	0.998746	0.0454545	0.0554118	0.689933	0.00125385	0.526939	0.358473	0.468085	0.674256
198759	6	647	new	0.659574	93	90	6	0.939394	0.508197	9518	9329	0.989914	0.939394	0.990445	0.999357	0.0606061	0.00955515	0.491803	0.000642742	0.686981	0.559567	0.659574	0.803109
198758	6	647	old	0.522796	86	144	13	0.868687	0.373913	9518	9275	0.983505	0.868687	0.984712	0.9986	0.131313	0.0152882	0.626087	0.00139966	0.563828	0.421982	0.522796	0.686901
199085	6	648	new	0	0	1	7	0	0	9518	9510	0.999159	0	0.999895	0.999264	1	0.000105141	1	0.000735526	-0.00027809	0	0	0
199084	6	648	old	0	0	1	7	0	0	9518	9510	0.999159	0	0.999895	0.999264	1	0.000105141	1	0.000735526	-0.00027809	0	0	0
83179	6	649	new	0.505747	22	32	11	0.666667	0.407407	9518	9453	0.995482	0.666667	0.996626	0.998838	0.333333	0.00337375	0.592593	0.0011623	0.519095	0.441767	0.505747	0.591398
83178	6	649	old	0.374101	26	80	7	0.787879	0.245283	9518	9405	0.990859	0.787879	0.991566	0.999256	0.212121	0.00843437	0.754717	0.000743731	0.436583	0.284464	0.374101	0.546218
14503	6	650	new	0.72069	209	152	10	0.954338	0.578947	9518	9147	0.98298	0.954338	0.983654	0.998908	0.0456621	0.0163458	0.421053	0.00109206	0.736223	0.628382	0.72069	0.844786
14502	6	650	old	0.641026	200	205	19	0.913242	0.493827	9518	9094	0.976466	0.913242	0.977955	0.997915	0.086758	0.0220454	0.506173	0.00208493	0.661996	0.543774	0.641026	0.78064
30945	6	651	new	0.515498	158	283	14	0.918605	0.358277	9518	9063	0.968796	0.918605	0.96972	0.998458	0.0813953	0.0302803	0.641723	0.00154236	0.562935	0.408058	0.515498	0.699734
30944	6	651	old	0.414266	151	406	21	0.877907	0.271095	9518	8940	0.955138	0.877907	0.956559	0.997657	0.122093	0.043441	0.728905	0.00234349	0.473565	0.314583	0.414266	0.606426
18433	6	652	new	1	1	0	0	1	1	9518	9517	1	1	1	1	0	0	0	0	1	1	1	1
18432	6	652	old	1	1	0	0	1	1	9518	9517	1	1	1	1	0	0	0	0	1	1	1	1
168251	6	653	new	0.507937	16	29	2	0.888889	0.355556	9518	9471	0.996743	0.888889	0.996947	0.999789	0.111111	0.00305263	0.644444	0.000211126	0.56105	0.40404	0.507937	0.683761
168250	6	653	old	0.273504	16	83	2	0.888889	0.161616	9518	9417	0.99107	0.888889	0.991263	0.999788	0.111111	0.00873684	0.838384	0.000212337	0.376908	0.193237	0.273504	0.467836
154925	6	654	new	0	0	2	1	0	0	9518	9515	0.999685	0	0.99979	0.999895	1	0.00021015	1	0.000105086	-0.000148606	0	0	0
154924	6	654	old	1	1	0	0	1	1	9518	9517	1	1	1	1	0	0	0	0	1	1	1	1
2697	6	655	new	0.5	6	9	3	0.666667	0.4	9518	9500	0.998739	0.666667	0.999054	0.999684	0.333333	0.000946472	0.6	0.00031569	0.515827	0.434783	0.5	0.588235
2696	6	655	old	0.375	3	4	6	0.333333	0.428571	9518	9505	0.998949	0.333333	0.999579	0.999369	0.666667	0.000420654	0.571429	0.000630848	0.377448	0.405405	0.375	0.348837
88001	6	656	new	0	0	1	1	0	0	9518	9516	0.99979	0	0.999895	0.999895	1	0.000105075	1	0.000105075	-0.000105075	0	0	0
88000	6	656	old	1	1	0	0	1	1	9518	9517	1	1	1	1	0	0	0	0	1	1	1	1
186541	6	657	new	0.558824	19	27	3	0.863636	0.413043	9518	9469	0.996848	0.863636	0.997157	0.999683	0.136364	0.0028433	0.586957	0.000316723	0.596047	0.461165	0.558824	0.708955
186540	6	657	old	0.527778	19	31	3	0.863636	0.38	9518	9465	0.996428	0.863636	0.996735	0.999683	0.136364	0.00326453	0.62	0.000316857	0.571549	0.427928	0.527778	0.688406
25477	6	658	new	1	1	0	0	1	1	9518	9517	1	1	1	1	0	0	0	0	1	1	1	1
25476	6	658	old	1	1	0	0	1	1	9518	9517	1	1	1	1	0	0	0	0	1	1	1	1
79147	6	659	new	0.421594	82	208	17	0.828283	0.282759	9518	9211	0.976361	0.828283	0.977917	0.998158	0.171717	0.022083	0.717241	0.00184222	0.475894	0.325655	0.421594	0.597668
79146	6	659	old	0.377778	85	266	14	0.858586	0.242165	9518	9153	0.970582	0.858586	0.971759	0.998473	0.141414	0.0282408	0.757835	0.00152722	0.447004	0.282768	0.377778	0.568942
77215	6	660	new	0.255319	24	133	7	0.774194	0.152866	9518	9354	0.985291	0.774194	0.985981	0.999252	0.225806	0.0140192	0.847134	0.000747783	0.340054	0.182094	0.255319	0.427046
77214	6	660	old	0.242424	24	143	7	0.774194	0.143713	9518	9344	0.98424	0.774194	0.984927	0.999251	0.225806	0.0150733	0.856287	0.000748583	0.329434	0.171674	0.242424	0.412371
167361	6	661	new	0.6703	246	223	19	0.928302	0.52452	9518	9030	0.974574	0.928302	0.9759	0.9979	0.0716981	0.0241003	0.47548	0.00209968	0.687294	0.574498	0.6703	0.804447
167360	6	661	old	0.57383	239	329	26	0.901887	0.420775	9518	8924	0.962702	0.901887	0.964444	0.997095	0.0981132	0.035556	0.579225	0.00290503	0.601675	0.471029	0.57383	0.734029
128411	6	662	new	0.444444	12	27	3	0.8	0.307692	9518	9476	0.996848	0.8	0.997159	0.999684	0.2	0.00284121	0.692308	0.000316489	0.495002	0.350877	0.444444	0.606061
128410	6	662	old	0.338983	10	34	5	0.666667	0.227273	9518	9469	0.995903	0.666667	0.996422	0.999472	0.333333	0.00357782	0.772727	0.00052776	0.387753	0.26178	0.338983	0.480769
27191	6	663	new	0.683628	309	243	43	0.877841	0.559783	9518	8923	0.969952	0.877841	0.973489	0.995204	0.122159	0.026511	0.440217	0.0047959	0.687369	0.603516	0.683628	0.788265
27190	6	663	old	0.579143	311	411	41	0.883523	0.430748	9518	8755	0.952511	0.883523	0.95516	0.995339	0.116477	0.0448396	0.569252	0.00466121	0.597789	0.479938	0.579143	0.730047
103769	6	664	new	0.333333	1	2	2	0.333333	0.333333	9518	9513	0.99958	0.333333	0.99979	0.99979	0.666667	0.000210194	0.666667	0.000210194	0.333123	0.333333	0.333333	0.333333
103768	6	664	old	0	0	3	3	0	0	9518	9512	0.99937	0	0.999685	0.999685	1	0.000315292	1	0.000315292	-0.000315292	0	0	0
127837	6	665	new	0.392857	11	31	3	0.785714	0.261905	9518	9473	0.996428	0.785714	0.996738	0.999683	0.214286	0.00326178	0.738095	0.000316589	0.452416	0.302198	0.392857	0.561224
127836	6	665	old	0.392857	11	31	3	0.785714	0.261905	9518	9473	0.996428	0.785714	0.996738	0.999683	0.214286	0.00326178	0.738095	0.000316589	0.452416	0.302198	0.392857	0.561224
13009	6	666	new	0	0	1	1	0	0	9518	9516	0.99979	0	0.999895	0.999895	1	0.000105075	1	0.000105075	-0.000105075	0	0	0
13008	6	666	old	0	0	7	1	0	0	9518	9510	0.999159	0	0.999264	0.999895	1	0.000735526	1	0.000105141	-0.00027809	0	0	0
84797	6	667	new	0.620424	322	376	18	0.947059	0.461318	9518	8802	0.958605	0.947059	0.959032	0.997959	0.0529412	0.0409675	0.538682	0.00204082	0.645095	0.514049	0.620424	0.782313
84796	6	667	old	0.510949	315	578	25	0.926471	0.352744	9518	8600	0.936646	0.926471	0.937023	0.997101	0.0735294	0.0629767	0.647256	0.00289855	0.549626	0.402607	0.510949	0.699068
77363	6	668	new	1	1	0	0	1	1	9518	9517	1	1	1	1	0	0	0	0	1	1	1	1
77362	6	668	old	0	0	1	1	0	0	9518	9516	0.99979	0	0.999895	0.999895	1	0.000105075	1	0.000105075	-0.000105075	0	0	0
166555	6	669	new	1	1	0	0	1	1	9518	9517	1	1	1	1	0	0	0	0	1	1	1	1
166554	6	669	old	1	1	0	0	1	1	9518	9517	1	1	1	1	0	0	0	0	1	1	1	1
135471	6	670	new	1	1	0	0	1	1	9518	9517	1	1	1	1	0	0	0	0	1	1	1	1
135470	6	670	old	0	0	2	1	0	0	9518	9515	0.999685	0	0.99979	0.999895	1	0.00021015	1	0.000105086	-0.000148606	0	0	0
129735	6	671	new	0	0	5	1	0	0	9518	9512	0.99937	0	0.999475	0.999895	1	0.000525376	1	0.000105119	-0.000235005	0	0	0
129734	6	671	old	0	0	3	1	0	0	9518	9514	0.99958	0	0.999685	0.999895	1	0.000315225	1	0.000105097	-0.000182015	0	0	0
35743	6	672	new	1	1	0	0	1	1	9518	9517	1	1	1	1	0	0	0	0	1	1	1	1
35742	6	672	old	0	0	4	1	0	0	9518	9513	0.999475	0	0.99958	0.999895	1	0.000420301	1	0.000105108	-0.000210183	0	0	0
144435	6	673	new	0.335664	24	94	1	0.96	0.20339	9518	9399	0.990019	0.96	0.990098	0.999894	0.04	0.00990203	0.79661	0.000106383	0.439476	0.241449	0.335664	0.550459
144434	6	673	old	0.382022	17	47	8	0.68	0.265625	9518	9446	0.994221	0.68	0.995049	0.999154	0.32	0.00495102	0.734375	0.000846203	0.422775	0.302491	0.382022	0.518293
82713	6	674	new	0.571429	10	14	1	0.909091	0.416667	9518	9493	0.998424	0.909091	0.998527	0.999895	0.0909091	0.0014726	0.583333	0.00010533	0.614881	0.46729	0.571429	0.735294
82712	6	674	old	0.434783	10	25	1	0.909091	0.285714	9518	9482	0.997268	0.909091	0.99737	0.999895	0.0909091	0.00262964	0.714286	0.000105452	0.508816	0.331126	0.434783	0.632911
97611	6	675	new	0.434783	10	23	3	0.769231	0.30303	9518	9482	0.997268	0.769231	0.99758	0.999684	0.230769	0.00241978	0.69697	0.000316289	0.481793	0.344828	0.434783	0.588235
97610	6	675	old	0.333333	12	47	1	0.923077	0.20339	9518	9458	0.994957	0.923077	0.995055	0.999894	0.0769231	0.00494477	0.79661	0.000105719	0.43202	0.240964	0.333333	0.540541
11859	6	676	new	1	1	0	0	1	1	9518	9517	1	1	1	1	0	0	0	0	1	1	1	1
11858	6	676	old	1	1	0	0	1	1	9518	9517	1	1	1	1	0	0	0	0	1	1	1	1
115681	6	677	new	0.27907	6	31	0	1	0.162162	9518	9481	0.996743	1	0.996741	1	0	0.00325904	0.837838	0	0.402037	0.194805	0.27907	0.491803
115680	6	677	old	0.210526	6	45	0	1	0.117647	9518	9467	0.995272	1	0.995269	1	0	0.00473087	0.882353	0	0.342185	0.142857	0.210526	0.4
104363	6	678	new	0.464088	42	89	8	0.84	0.320611	9518	9379	0.989809	0.84	0.9906	0.999148	0.16	0.00940008	0.679389	0.000852242	0.515356	0.365854	0.464088	0.634441
104362	6	678	old	0.456693	29	48	21	0.58	0.376623	9518	9420	0.992751	0.58	0.99493	0.997776	0.42	0.00506971	0.623377	0.00222434	0.463954	0.405028	0.456693	0.523466
2545	6	679	new	0.674157	30	22	7	0.810811	0.576923	9518	9459	0.996953	0.810811	0.99768	0.999261	0.189189	0.00232043	0.423077	0.000739489	0.682524	0.612245	0.674157	0.75
2544	6	679	old	0.377358	30	92	7	0.810811	0.245902	9518	9389	0.989599	0.810811	0.990296	0.999255	0.189189	0.00970362	0.754098	0.000744998	0.443167	0.285714	0.377358	0.555556
90389	6	680	new	0.5	1	0	2	0.333333	1	9518	9515	0.99979	0.333333	1	0.99979	0.666667	0	0	0.00021015	0.57729	0.714286	0.5	0.384615
90388	6	680	old	0.571429	2	2	1	0.666667	0.5	9518	9513	0.999685	0.666667	0.99979	0.999895	0.333333	0.000210194	0.5	0.000105108	0.577199	0.526316	0.571429	0.625
57819	6	681	new	0.491525	87	167	13	0.87	0.34252	9518	9251	0.981088	0.87	0.982268	0.998597	0.13	0.017732	0.65748	0.00140328	0.539187	0.389785	0.491525	0.665138
57818	6	681	old	0.506329	80	136	20	0.8	0.37037	9518	9282	0.98361	0.8	0.98556	0.99785	0.2	0.0144404	0.62963	0.00215008	0.537828	0.414938	0.506329	0.649351
64267	6	682	new	1	1	0	0	1	1	9518	9517	1	1	1	1	0	0	0	0	1	1	1	1
64266	6	682	old	1	1	0	0	1	1	9518	9517	1	1	1	1	0	0	0	0	1	1	1	1
171873	6	683	new	1	1	0	0	1	1	9518	9517	1	1	1	1	0	0	0	0	1	1	1	1
171872	6	683	old	1	1	0	0	1	1	9518	9517	1	1	1	1	0	0	0	0	1	1	1	1
90317	6	684	new	0	0	6	1	0	0	9518	9511	0.999265	0	0.99937	0.999895	1	0.000630451	1	0.00010513	-0.000257448	0	0	0
90316	6	684	old	0	0	13	1	0	0	9518	9504	0.998529	0	0.998634	0.999895	1	0.00136598	1	0.000105208	-0.000379093	0	0	0
66939	6	685	new	0.578856	167	229	14	0.922652	0.421717	9518	9108	0.974469	0.922652	0.975474	0.998465	0.0773481	0.0245261	0.578283	0.00153475	0.61431	0.473088	0.578856	0.745536
66938	6	685	old	0.505327	166	310	15	0.917127	0.348739	9518	9027	0.965854	0.917127	0.966799	0.998341	0.0828729	0.0332012	0.651261	0.00165893	0.553889	0.398082	0.505327	0.691667
149389	6	686	new	0.666667	1	1	0	1	0.5	9518	9516	0.999895	1	0.999895	1	0	0.000105075	0.5	0	0.70707	0.555556	0.666667	0.833333
149388	6	686	old	0	0	1	1	0	0	9518	9516	0.99979	0	0.999895	0.999895	1	0.000105075	1	0.000105075	-0.000105075	0	0	0
140287	6	687	new	0.210526	2	15	0	1	0.117647	9518	9501	0.998424	1	0.998424	1	0	0.00157629	0.882353	0	0.342727	0.142857	0.210526	0.4
140286	6	687	old	0.1	2	36	0	1	0.0526316	9518	9480	0.996218	1	0.996217	1	0	0.0037831	0.947368	0	0.228981	0.0649351	0.1	0.217391
96865	6	688	new	0.677389	358	312	29	0.925065	0.534328	9518	8819	0.964173	0.925065	0.965831	0.996722	0.0749354	0.0341693	0.465672	0.00327758	0.68783	0.583632	0.677389	0.807033
96864	6	688	old	0.631579	348	367	39	0.899225	0.486713	9518	8764	0.957344	0.899225	0.959807	0.99557	0.100775	0.0401927	0.513287	0.00443031	0.643659	0.535879	0.631579	0.768891
133057	6	689	new	1	1	0	0	1	1	9518	9517	1	1	1	1	0	0	0	0	1	1	1	1
133056	6	689	old	1	1	0	0	1	1	9518	9517	1	1	1	1	0	0	0	0	1	1	1	1
124475	6	690	new	0.255814	22	126	2	0.916667	0.148649	9518	9368	0.986552	0.916667	0.986728	0.999787	0.0833333	0.0132715	0.851351	0.000213447	0.366191	0.178571	0.255814	0.45082
124474	6	690	old	0.192893	19	154	5	0.791667	0.109827	9518	9340	0.983295	0.791667	0.983779	0.999465	0.208333	0.0162208	0.890173	0.000535045	0.291118	0.132682	0.192893	0.35316
8287	6	691	new	0.666667	4	3	1	0.8	0.571429	9518	9510	0.99958	0.8	0.999685	0.999895	0.2	0.000315358	0.428571	0.000105141	0.675928	0.606061	0.666667	0.740741
8286	6	691	old	0.421053	4	10	1	0.8	0.285714	9518	9503	0.998844	0.8	0.998949	0.999895	0.2	0.00105119	0.714286	0.000105219	0.477689	0.327869	0.421053	0.588235
137923	6	692	new	0.622222	14	15	2	0.875	0.482759	9518	9487	0.998214	0.875	0.998421	0.999789	0.125	0.00157862	0.517241	0.00021077	0.649205	0.530303	0.622222	0.752688
137922	6	692	old	0.34375	11	37	5	0.6875	0.229167	9518	9465	0.995587	0.6875	0.996106	0.999472	0.3125	0.00389392	0.770833	0.000527983	0.395346	0.264423	0.34375	0.491071
114303	6	693	new	1	1	0	0	1	1	9518	9517	1	1	1	1	0	0	0	0	1	1	1	1
114302	6	693	old	1	1	0	0	1	1	9518	9517	1	1	1	1	0	0	0	0	1	1	1	1
187499	6	694	new	1	1	0	0	1	1	9518	9517	1	1	1	1	0	0	0	0	1	1	1	1
187498	6	694	old	1	1	0	0	1	1	9518	9517	1	1	1	1	0	0	0	0	1	1	1	1
119587	6	695	new	0.545455	30	46	4	0.882353	0.394737	9518	9438	0.994747	0.882353	0.99515	0.999576	0.117647	0.00485027	0.605263	0.000423639	0.588227	0.443787	0.545455	0.707547
119586	6	695	old	0.550459	30	45	4	0.882353	0.4	9518	9439	0.994852	0.882353	0.995255	0.999576	0.117647	0.00474483	0.6	0.000423594	0.592175	0.449102	0.550459	0.7109
167833	6	696	new	0.6	3	4	0	1	0.428571	9518	9511	0.99958	1	0.99958	1	0	0.000420389	0.571429	0	0.654516	0.483871	0.6	0.789474
167832	6	696	old	0.545455	3	5	0	1	0.375	9518	9510	0.999475	1	0.999475	1	0	0.000525486	0.625	0	0.612212	0.428571	0.545455	0.75
51051	6	697	new	0.616622	230	271	15	0.938776	0.459082	9518	9002	0.969952	0.938776	0.970775	0.998336	0.0612245	0.0292246	0.540918	0.00166352	0.645016	0.511338	0.616622	0.776502
51050	6	697	old	0.586526	222	290	23	0.906122	0.433594	9518	8983	0.967115	0.906122	0.968726	0.997446	0.0938776	0.0312736	0.566406	0.00255385	0.61408	0.484082	0.586526	0.743968
1835	6	698	new	1	1	0	0	1	1	9518	9517	1	1	1	1	0	0	0	0	1	1	1	1
1834	6	698	old	1	1	0	0	1	1	9518	9517	1	1	1	1	0	0	0	0	1	1	1	1
173587	6	699	new	0.418605	9	18	7	0.5625	0.333333	9518	9484	0.997373	0.5625	0.998106	0.999262	0.4375	0.00189434	0.666667	0.000737541	0.431804	0.362903	0.418605	0.494505
173586	6	699	old	0.272727	12	60	4	0.75	0.166667	9518	9442	0.993276	0.75	0.993686	0.999577	0.25	0.00631446	0.833333	0.00042346	0.351614	0.197368	0.272727	0.441176
9981	6	700	new	0	0	1	1	0	0	9518	9516	0.99979	0	0.999895	0.999895	1	0.000105075	1	0.000105075	-0.000105075	0	0	0
9980	6	700	old	0	0	1	1	0	0	9518	9516	0.99979	0	0.999895	0.999895	1	0.000105075	1	0.000105075	-0.000105075	0	0	0
119883	6	701	new	0.48	12	23	3	0.8	0.342857	9518	9480	0.997268	0.8	0.99758	0.999684	0.2	0.00242029	0.657143	0.000316356	0.522689	0.387097	0.48	0.631579
119882	6	701	old	0.440678	13	31	2	0.866667	0.295455	9518	9472	0.996533	0.866667	0.996738	0.999789	0.133333	0.00326213	0.704545	0.000211104	0.504891	0.340314	0.440678	0.625
52841	6	702	new	0.597403	92	107	17	0.844037	0.462312	9518	9302	0.986972	0.844037	0.988628	0.998176	0.155963	0.0113721	0.537688	0.00182423	0.619218	0.508287	0.597403	0.724409
52840	6	702	old	0.470024	98	210	11	0.899083	0.318182	9518	9199	0.976781	0.899083	0.977681	0.998806	0.100917	0.0223191	0.681818	0.00119435	0.527184	0.365399	0.470024	0.658602
138331	6	703	new	1	1	0	0	1	1	9518	9517	1	1	1	1	0	0	0	0	1	1	1	1
138330	6	703	old	1	1	0	0	1	1	9518	9517	1	1	1	1	0	0	0	0	1	1	1	1
178679	6	704	new	1	1	0	0	1	1	9518	9517	1	1	1	1	0	0	0	0	1	1	1	1
178678	6	704	old	1	1	0	0	1	1	9518	9517	1	1	1	1	0	0	0	0	1	1	1	1
4599	6	705	new	0.181818	1	4	5	0.166667	0.2	9518	9508	0.999054	0.166667	0.999579	0.999474	0.833333	0.000420521	0.8	0.000525597	0.182104	0.192308	0.181818	0.172414
4598	6	705	old	0	0	1	6	0	0	9518	9511	0.999265	0	0.999895	0.99937	1	0.00010513	1	0.000630451	-0.000257448	0	0	0
112149	6	706	new	1	1	0	0	1	1	9518	9517	1	1	1	1	0	0	0	0	1	1	1	1
112148	6	706	old	1	1	0	0	1	1	9518	9517	1	1	1	1	0	0	0	0	1	1	1	1
70999	6	707	new	1	1	0	0	1	1	9518	9517	1	1	1	1	0	0	0	0	1	1	1	1
70998	6	707	old	0	0	1	1	0	0	9518	9516	0.99979	0	0.999895	0.999895	1	0.000105075	1	0.000105075	-0.000105075	0	0	0
20975	6	708	new	0.333333	1	0	4	0.2	1	9518	9513	0.99958	0.2	1	0.99958	0.8	0	0	0.000420301	0.44712	0.555556	0.333333	0.238095
20974	6	708	old	0	0	1	5	0	0	9518	9512	0.99937	0	0.999895	0.999475	1	0.000105119	1	0.000525376	-0.000235005	0	0	0
140409	6	709	new	0.673352	235	206	22	0.914397	0.53288	9518	9055	0.976045	0.914397	0.977756	0.997576	0.0856031	0.0222438	0.46712	0.00242371	0.68793	0.581395	0.673352	0.799864
140408	6	709	old	0.631724	229	239	28	0.891051	0.489316	9518	9022	0.971948	0.891051	0.974193	0.996906	0.108949	0.0258071	0.510684	0.00309392	0.648614	0.537811	0.631724	0.765374
22727	6	710	new	1	1	0	0	1	1	9518	9517	1	1	1	1	0	0	0	0	1	1	1	1
22726	6	710	old	0	0	6	1	0	0	9518	9511	0.999265	0	0.99937	0.999895	1	0.000630451	1	0.00010513	-0.000257448	0	0	0
152637	6	711	new	1	1	0	0	1	1	9518	9517	1	1	1	1	0	0	0	0	1	1	1	1
152636	6	711	old	0	0	1	1	0	0	9518	9516	0.99979	0	0.999895	0.999895	1	0.000105075	1	0.000105075	-0.000105075	0	0	0
167011	6	712	new	0	0	2	1	0	0	9518	9515	0.999685	0	0.99979	0.999895	1	0.00021015	1	0.000105086	-0.000148606	0	0	0
167010	6	712	old	0	0	1	1	0	0	9518	9516	0.99979	0	0.999895	0.999895	1	0.000105075	1	0.000105075	-0.000105075	0	0	0
102849	6	713	new	0.461538	18	35	7	0.72	0.339623	9518	9458	0.995587	0.72	0.996313	0.99926	0.28	0.00368693	0.660377	0.000739567	0.492693	0.379747	0.461538	0.588235
102848	6	713	old	0.4	20	55	5	0.8	0.266667	9518	9438	0.993696	0.8	0.994206	0.999471	0.2	0.00579374	0.733333	0.000529493	0.459748	0.307692	0.4	0.571429
101091	6	714	new	1	1	0	0	1	1	9518	9517	1	1	1	1	0	0	0	0	1	1	1	1
101090	6	714	old	1	1	0	0	1	1	9518	9517	1	1	1	1	0	0	0	0	1	1	1	1
188673	6	715	new	0	0	15	1	0	0	9518	9502	0.998319	0	0.998424	0.999895	1	0.00157613	1	0.00010523	-0.000407254	0	0	0
188672	6	715	old	0	0	8	1	0	0	9518	9509	0.999054	0	0.999159	0.999895	1	0.000840601	1	0.000105152	-0.000297307	0	0	0
131785	6	716	new	1	1	0	0	1	1	9518	9517	1	1	1	1	0	0	0	0	1	1	1	1
131784	6	716	old	0	0	4	1	0	0	9518	9513	0.999475	0	0.99958	0.999895	1	0.000420301	1	0.000105108	-0.000210183	0	0	0
85709	6	717	new	1	1	0	0	1	1	9518	9517	1	1	1	1	0	0	0	0	1	1	1	1
85708	6	717	old	1	1	0	0	1	1	9518	9517	1	1	1	1	0	0	0	0	1	1	1	1
147615	6	718	new	0.54321	44	63	11	0.8	0.411215	9518	9400	0.992225	0.8	0.993342	0.998831	0.2	0.00665751	0.588785	0.00116884	0.570357	0.455487	0.54321	0.672783
147614	6	718	old	0.444444	46	106	9	0.836364	0.302632	9518	9357	0.987918	0.836364	0.988798	0.999039	0.163636	0.0112015	0.697368	0.000960922	0.498926	0.346908	0.444444	0.61828
136277	6	719	new	0.514286	9	13	4	0.692308	0.409091	9518	9492	0.998214	0.692308	0.998632	0.999579	0.307692	0.0013677	0.590909	0.00042123	0.531381	0.445545	0.514286	0.608108
136276	6	719	old	0.393443	12	36	1	0.923077	0.25	9518	9469	0.996113	0.923077	0.996213	0.999894	0.0769231	0.00378748	0.75	0.000105597	0.479297	0.292683	0.393443	0.6
18265	6	720	new	1	1	0	0	1	1	9518	9517	1	1	1	1	0	0	0	0	1	1	1	1
18264	6	720	old	1	1	0	0	1	1	9518	9517	1	1	1	1	0	0	0	0	1	1	1	1
183091	6	721	new	0	0	2	1	0	0	9518	9515	0.999685	0	0.99979	0.999895	1	0.00021015	1	0.000105086	-0.000148606	0	0	0
183090	6	721	old	0	0	1	1	0	0	9518	9516	0.99979	0	0.999895	0.999895	1	0.000105075	1	0.000105075	-0.000105075	0	0	0
95375	6	722	new	0.421769	31	84	1	0.96875	0.269565	9518	9402	0.99107	0.96875	0.991145	0.999894	0.03125	0.00885515	0.730435	0.000106349	0.508579	0.315041	0.421769	0.63786
95374	6	722	old	0.269565	31	167	1	0.96875	0.156566	9518	9319	0.982349	0.96875	0.982395	0.999893	0.03125	0.0176049	0.843434	0.000107296	0.385765	0.188107	0.269565	0.47546
108647	6	723	new	0.433735	72	186	2	0.972973	0.27907	9518	9258	0.980248	0.972973	0.980305	0.999784	0.027027	0.019695	0.72093	0.000215983	0.515582	0.325497	0.433735	0.649819
108646	6	723	old	0.402477	65	184	9	0.878378	0.261044	9518	9260	0.979723	0.878378	0.980517	0.999029	0.121622	0.0194833	0.738956	0.000970979	0.472626	0.303738	0.402477	0.59633
85137	6	724	new	0.601467	123	136	27	0.82	0.474903	9518	9232	0.982875	0.82	0.985482	0.997084	0.18	0.0145175	0.525097	0.00291608	0.616585	0.51855	0.601467	0.715949
85136	6	724	old	0.591224	128	155	22	0.853333	0.452297	9518	9213	0.981404	0.853333	0.983454	0.997618	0.146667	0.0165457	0.547703	0.00238224	0.613582	0.49922	0.591224	0.724802
191325	6	725	new	0	0	11	1	0	0	9518	9506	0.998739	0	0.998844	0.999895	1	0.00115583	1	0.000105186	-0.000348678	0	0	0
191324	6	725	old	1	1	0	0	1	1	9518	9517	1	1	1	1	0	0	0	0	1	1	1	1
102455	6	726	new	0.531915	75	121	11	0.872093	0.382653	9518	9311	0.986132	0.872093	0.987171	0.99882	0.127907	0.0128287	0.617347	0.00118	0.572526	0.431034	0.531915	0.694444
102454	6	726	old	0.4811	70	135	16	0.813953	0.341463	9518	9297	0.984135	0.813953	0.985687	0.998282	0.186047	0.014313	0.658537	0.00171803	0.521224	0.386313	0.4811	0.637523
144987	6	727	new	1	1	0	0	1	1	9518	9517	1	1	1	1	0	0	0	0	1	1	1	1
144986	6	727	old	1	1	0	0	1	1	9518	9517	1	1	1	1	0	0	0	0	1	1	1	1
153227	6	728	new	0	0	14	1	0	0	9518	9503	0.998424	0	0.998529	0.999895	1	0.00147105	1	0.000105219	-0.000393424	0	0	0
153226	6	728	old	0	0	14	1	0	0	9518	9503	0.998424	0	0.998529	0.999895	1	0.00147105	1	0.000105219	-0.000393424	0	0	0
72989	6	729	new	0.0538922	9	316	0	1	0.0276923	9518	9193	0.9668	1	0.966768	1	0	0.0332317	0.972308	0	0.163622	0.0343774	0.0538922	0.124654
72988	6	729	old	0.0578778	9	293	0	1	0.0298013	9518	9216	0.969216	1	0.969187	1	0	0.0308129	0.970199	0	0.16995	0.0369762	0.0578778	0.133136
149925	6	730	new	0.577465	41	58	2	0.953488	0.414141	9518	9417	0.993696	0.953488	0.993879	0.999788	0.0465116	0.00612137	0.585859	0.000212337	0.626213	0.46697	0.577465	0.756458
149924	6	730	old	0.485981	26	38	17	0.604651	0.40625	9518	9437	0.994221	0.604651	0.995989	0.998202	0.395349	0.00401055	0.59375	0.00179818	0.492879	0.434783	0.485981	0.550847
43221	6	731	new	1	1	0	0	1	1	9518	9517	1	1	1	1	0	0	0	0	1	1	1	1
43220	6	731	old	1	1	0	0	1	1	9518	9517	1	1	1	1	0	0	0	0	1	1	1	1
2357	6	732	new	0.406593	37	105	3	0.925	0.260563	9518	9373	0.988653	0.925	0.988922	0.99968	0.075	0.0110783	0.739437	0.000319966	0.487691	0.304276	0.406593	0.612583
2356	6	732	old	0.300469	32	141	8	0.8	0.184971	9518	9337	0.984345	0.8	0.985123	0.999144	0.2	0.0148766	0.815029	0.000856073	0.380201	0.218579	0.300469	0.48048
92765	6	733	new	0.414773	73	202	4	0.948052	0.265455	9518	9239	0.978357	0.948052	0.978604	0.999567	0.0519481	0.021396	0.734545	0.00043276	0.495564	0.31011	0.414773	0.626072
92764	6	733	old	0.373057	72	237	5	0.935065	0.23301	9518	9204	0.974574	0.935065	0.974897	0.999457	0.0649351	0.0251033	0.76699	0.000542947	0.45993	0.274181	0.373057	0.583468
89533	6	734	new	0.539084	100	164	7	0.934579	0.378788	9518	9247	0.982034	0.934579	0.982574	0.999244	0.0654206	0.0174264	0.621212	0.00075643	0.588823	0.429923	0.539084	0.722543
89532	6	734	old	0.450575	98	230	9	0.915888	0.29878	9518	9181	0.97489	0.915888	0.975561	0.999021	0.0841121	0.0244395	0.70122	0.000979325	0.515242	0.345314	0.450575	0.648148
187261	6	735	new	0.233333	7	46	0	1	0.132075	9518	9465	0.995167	1	0.995163	1	0	0.00483651	0.867925	0	0.362542	0.159817	0.233333	0.432099
187260	6	735	old	0.264151	7	39	0	1	0.152174	9518	9472	0.995903	1	0.995899	1	0	0.00410052	0.847826	0	0.389294	0.183246	0.264151	0.472973
56407	6	736	new	1	1	0	0	1	1	9518	9517	1	1	1	1	0	0	0	0	1	1	1	1
56406	6	736	old	1	1	0	0	1	1	9518	9517	1	1	1	1	0	0	0	0	1	1	1	1
120065	6	737	new	0.109589	4	65	0	1	0.057971	9518	9449	0.993171	1	0.993168	1	0	0.00683204	0.942029	0	0.239948	0.0714286	0.109589	0.235294
120064	6	737	old	0.0601504	4	125	0	1	0.0310078	9518	9389	0.986867	1	0.986861	1	0	0.0131385	0.968992	0	0.17493	0.0384615	0.0601504	0.137931
41755	6	738	new	0	0	31	1	0	0	9518	9486	0.996638	0	0.996743	0.999895	1	0.00325733	1	0.000105407	-0.000585958	0	0	0
41754	6	738	old	0	0	42	1	0	0	9518	9475	0.995482	0	0.995587	0.999894	1	0.00441316	1	0.00010553	-0.000682436	0	0	0
21813	6	739	new	0.634969	207	222	16	0.928251	0.482517	9518	9073	0.974995	0.928251	0.976116	0.99824	0.0717489	0.0238838	0.517483	0.00176037	0.659379	0.53378	0.634969	0.783497
21812	6	739	old	0.557333	209	318	14	0.93722	0.396584	9518	8977	0.965119	0.93722	0.965788	0.998443	0.0627803	0.0342119	0.603416	0.00155711	0.597254	0.448305	0.557333	0.736434
141217	6	740	new	0.444444	2	5	0	1	0.285714	9518	9511	0.999475	1	0.999475	1	0	0.000525431	0.714286	0	0.534382	0.333333	0.444444	0.666667
141216	6	740	old	0.333333	2	8	0	1	0.2	9518	9508	0.999159	1	0.999159	1	0	0.000840689	0.8	0	0.447026	0.238095	0.333333	0.555556
80607	6	741	new	0.590164	36	46	4	0.9	0.439024	9518	9432	0.994747	0.9	0.995147	0.999576	0.1	0.00485334	0.560976	0.000423908	0.626587	0.48913	0.590164	0.743802
80606	6	741	old	0.432432	32	76	8	0.8	0.296296	9518	9402	0.991175	0.8	0.991981	0.99915	0.2	0.00801857	0.703704	0.000850159	0.483723	0.338983	0.432432	0.597015
51037	6	742	new	0.506383	119	224	8	0.937008	0.346939	9518	9167	0.975625	0.937008	0.976147	0.999128	0.0629921	0.0238526	0.653061	0.000871935	0.56215	0.396931	0.506383	0.699177
51036	6	742	old	0.435714	122	311	5	0.96063	0.281755	9518	9080	0.9668	0.96063	0.966883	0.99945	0.0393701	0.0331168	0.718245	0.000550358	0.510707	0.328133	0.435714	0.648247
88227	6	743	new	0	0	1	1	0	0	9518	9516	0.99979	0	0.999895	0.999895	1	0.000105075	1	0.000105075	-0.000105075	0	0	0
88226	6	743	old	0	0	1	1	0	0	9518	9516	0.99979	0	0.999895	0.999895	1	0.000105075	1	0.000105075	-0.000105075	0	0	0
68673	6	744	new	0.478673	101	214	6	0.943925	0.320635	9518	9197	0.976886	0.943925	0.977261	0.999348	0.0560748	0.0227393	0.679365	0.000651961	0.542922	0.369422	0.478673	0.679677
68672	6	744	old	0.459716	97	218	10	0.906542	0.307937	9518	9193	0.976045	0.906542	0.976836	0.998913	0.0934579	0.0231644	0.692063	0.0010866	0.520638	0.354792	0.459716	0.652759
45807	6	745	new	0	0	6	1	0	0	9518	9511	0.999265	0	0.99937	0.999895	1	0.000630451	1	0.00010513	-0.000257448	0	0	0
45806	6	745	old	0	0	16	1	0	0	9518	9501	0.998214	0	0.998319	0.999895	1	0.0016812	1	0.000105241	-0.000420632	0	0	0
1797	6	746	new	0	0	1	1	0	0	9518	9516	0.99979	0	0.999895	0.999895	1	0.000105075	1	0.000105075	-0.000105075	0	0	0
1796	6	746	old	0	0	1	1	0	0	9518	9516	0.99979	0	0.999895	0.999895	1	0.000105075	1	0.000105075	-0.000105075	0	0	0
168545	6	747	new	1	1	0	0	1	1	9518	9517	1	1	1	1	0	0	0	0	1	1	1	1
168544	6	747	old	1	1	0	0	1	1	9518	9517	1	1	1	1	0	0	0	0	1	1	1	1
198611	6	748	new	0	0	2	1	0	0	9518	9515	0.999685	0	0.99979	0.999895	1	0.00021015	1	0.000105086	-0.000148606	0	0	0
198610	6	748	old	0	0	8	1	0	0	9518	9509	0.999054	0	0.999159	0.999895	1	0.000840601	1	0.000105152	-0.000297307	0	0	0
81059	6	749	new	0.654971	112	105	13	0.896	0.516129	9518	9288	0.987602	0.896	0.988821	0.998602	0.104	0.0111785	0.483871	0.0013977	0.674867	0.563948	0.654971	0.781032
81058	6	749	old	0.549505	111	168	14	0.888	0.397849	9518	9225	0.980878	0.888	0.982114	0.998485	0.112	0.0178857	0.602151	0.00151532	0.587244	0.44722	0.549505	0.712452
134203	6	750	new	0.643777	75	65	18	0.806452	0.535714	9518	9360	0.99128	0.806452	0.993103	0.998081	0.193548	0.00689655	0.464286	0.00191939	0.653298	0.574273	0.643777	0.732422
134202	6	750	old	0.570342	75	95	18	0.806452	0.441176	9518	9330	0.988128	0.806452	0.98992	0.998074	0.193548	0.0100796	0.558824	0.00192555	0.591445	0.485123	0.570342	0.691882
102713	6	751	new	1	1	0	0	1	1	9518	9517	1	1	1	1	0	0	0	0	1	1	1	1
102712	6	751	old	1	1	0	0	1	1	9518	9517	1	1	1	1	0	0	0	0	1	1	1	1
42623	6	752	new	1	1	0	0	1	1	9518	9517	1	1	1	1	0	0	0	0	1	1	1	1
42622	6	752	old	0	0	20	1	0	0	9518	9497	0.997794	0	0.997898	0.999895	1	0.0021015	1	0.000105285	-0.00047038	0	0	0
111149	6	753	new	0	0	1	1	0	0	9518	9516	0.99979	0	0.999895	0.999895	1	0.000105075	1	0.000105075	-0.000105075	0	0	0
111148	6	753	old	0	0	1	1	0	0	9518	9516	0.99979	0	0.999895	0.999895	1	0.000105075	1	0.000105075	-0.000105075	0	0	0
182983	6	754	new	1	1	0	0	1	1	9518	9517	1	1	1	1	0	0	0	0	1	1	1	1
182982	6	754	old	1	1	0	0	1	1	9518	9517	1	1	1	1	0	0	0	0	1	1	1	1
173185	6	755	new	0.341463	7	26	1	0.875	0.212121	9518	9484	0.997163	0.875	0.997266	0.999895	0.125	0.00273396	0.787879	0.00010543	0.43004	0.25	0.341463	0.538462
173184	6	755	old	0.625	5	3	3	0.625	0.625	9518	9507	0.99937	0.625	0.999685	0.999685	0.375	0.000315457	0.375	0.000315457	0.624685	0.625	0.625	0.625
190743	6	756	new	0.443299	172	410	22	0.886598	0.295533	9518	8914	0.954612	0.886598	0.956027	0.997538	0.113402	0.0439725	0.704467	0.00246195	0.496939	0.340999	0.443299	0.633284
190742	6	756	old	0.407451	175	490	19	0.902062	0.263158	9518	8834	0.946522	0.902062	0.947447	0.997854	0.0979381	0.0525526	0.736842	0.00214617	0.470884	0.306587	0.407451	0.607217
151099	6	757	new	0.666667	1	1	0	1	0.5	9518	9516	0.999895	1	0.999895	1	0	0.000105075	0.5	0	0.70707	0.555556	0.666667	0.833333
151098	6	757	old	0	0	9	1	0	0	9518	9508	0.998949	0	0.999054	0.999895	1	0.000945676	1	0.000105164	-0.000315358	0	0	0
195465	6	758	new	0.69954	532	416	41	0.928447	0.561181	9518	8529	0.951986	0.928447	0.953494	0.995216	0.0715532	0.0465064	0.438819	0.00478413	0.700506	0.609393	0.69954	0.820988
195464	6	758	old	0.667104	509	444	64	0.888307	0.534103	9518	8501	0.946627	0.888307	0.950363	0.992528	0.111693	0.0496367	0.465897	0.00747227	0.664582	0.580388	0.667104	0.784284
156531	6	759	new	0	0	1	1	0	0	9518	9516	0.99979	0	0.999895	0.999895	1	0.000105075	1	0.000105075	-0.000105075	0	0	0
156530	6	759	old	0.666667	1	1	0	1	0.5	9518	9516	0.999895	1	0.999895	1	0	0.000105075	0.5	0	0.70707	0.555556	0.666667	0.833333
64265	6	760	new	1	1	0	0	1	1	9518	9517	1	1	1	1	0	0	0	0	1	1	1	1
64264	6	760	old	1	1	0	0	1	1	9518	9517	1	1	1	1	0	0	0	0	1	1	1	1
67905	6	761	new	1	1	0	0	1	1	9518	9517	1	1	1	1	0	0	0	0	1	1	1	1
67904	6	761	old	1	1	0	0	1	1	9518	9517	1	1	1	1	0	0	0	0	1	1	1	1
78555	6	762	new	0.666667	5	2	3	0.625	0.714286	9518	9508	0.999475	0.625	0.99979	0.999685	0.375	0.000210305	0.285714	0.000315424	0.667893	0.694444	0.666667	0.641026
78554	6	762	old	0.571429	4	2	4	0.5	0.666667	9518	9508	0.99937	0.5	0.99979	0.999579	0.5	0.000210305	0.333333	0.000420521	0.577047	0.625	0.571429	0.526316
154463	6	763	new	1	1	0	0	1	1	9518	9517	1	1	1	1	0	0	0	0	1	1	1	1
154462	6	763	old	0	0	7	1	0	0	9518	9510	0.999159	0	0.999264	0.999895	1	0.000735526	1	0.000105141	-0.00027809	0	0	0
141461	6	764	new	0.559819	124	188	7	0.946565	0.397436	9518	9199	0.979513	0.946565	0.979972	0.99924	0.0534351	0.0200277	0.602564	0.000760374	0.606246	0.449601	0.559819	0.741627
141460	6	764	old	0.525641	123	214	8	0.938931	0.364985	9518	9173	0.976676	0.938931	0.977203	0.999129	0.0610687	0.0227975	0.635015	0.000871365	0.577561	0.415822	0.525641	0.714286
131723	6	765	new	0.4	1	3	0	1	0.25	9518	9514	0.999685	1	0.999685	1	0	0.000315225	0.75	0	0.499921	0.294118	0.4	0.625
131722	6	765	old	0	0	1	1	0	0	9518	9516	0.99979	0	0.999895	0.999895	1	0.000105075	1	0.000105075	-0.000105075	0	0	0
100519	6	766	new	0.434783	40	101	3	0.930233	0.283688	9518	9374	0.989073	0.930233	0.98934	0.99968	0.0697674	0.0106596	0.716312	0.000319932	0.510468	0.329489	0.434783	0.638978
100518	6	766	old	0.348624	38	137	5	0.883721	0.217143	9518	9338	0.985081	0.883721	0.985541	0.999465	0.116279	0.0144591	0.782857	0.00053516	0.433923	0.25572	0.348624	0.54755
101719	6	767	new	0.526912	93	160	7	0.93	0.367589	9518	9258	0.982454	0.93	0.983011	0.999244	0.07	0.0169887	0.632411	0.000755532	0.578725	0.418165	0.526912	0.712098
101718	6	767	old	0.461538	93	210	7	0.93	0.306931	9518	9208	0.977201	0.93	0.977702	0.99924	0.07	0.0222977	0.693069	0.000759631	0.527174	0.354421	0.461538	0.661451
156519	6	768	new	0.315789	3	13	0	1	0.1875	9518	9502	0.998634	1	0.998634	1	0	0.00136626	0.8125	0	0.432717	0.223881	0.315789	0.535714
156518	6	768	old	0.0588235	2	63	1	0.666667	0.0307692	9518	9452	0.993276	0.666667	0.993379	0.999894	0.333333	0.00662112	0.969231	0.000105787	0.142265	0.0380228	0.0588235	0.12987
39411	6	769	new	0.333333	2	6	2	0.5	0.25	9518	9508	0.999159	0.5	0.999369	0.99979	0.5	0.00063065	0.75	0.000210305	0.353182	0.277778	0.333333	0.416667
39410	6	769	old	0.5	2	2	2	0.5	0.5	9518	9512	0.99958	0.5	0.99979	0.99979	0.5	0.000210217	0.5	0.000210217	0.49979	0.5	0.5	0.5
68003	6	770	new	0.0714286	2	51	1	0.666667	0.0377358	9518	9464	0.994537	0.666667	0.99464	0.999894	0.333333	0.00535996	0.962264	0.000105652	0.15775	0.0465116	0.0714286	0.153846
68002	6	770	old	0.117647	2	29	1	0.666667	0.0645161	9518	9486	0.996848	0.666667	0.996952	0.999895	0.333333	0.00304782	0.935484	0.000105407	0.206747	0.0787402	0.117647	0.232558
15489	6	771	new	0	0	1	1	0	0	9518	9516	0.99979	0	0.999895	0.999895	1	0.000105075	1	0.000105075	-0.000105075	0	0	0
15488	6	771	old	0	0	2	1	0	0	9518	9515	0.999685	0	0.99979	0.999895	1	0.00021015	1	0.000105086	-0.000148606	0	0	0
62337	6	772	new	0.769231	5	3	0	1	0.625	9518	9510	0.999685	1	0.999685	1	0	0.000315358	0.375	0	0.790445	0.675676	0.769231	0.892857
62336	6	772	old	0.555556	5	8	0	1	0.384615	9518	9505	0.999159	1	0.999159	1	0	0.000840954	0.615385	0	0.619913	0.438596	0.555556	0.757576
82023	6	773	new	1	1	0	0	1	1	9518	9517	1	1	1	1	0	0	0	0	1	1	1	1
82022	6	773	old	0	0	1	1	0	0	9518	9516	0.99979	0	0.999895	0.999895	1	0.000105075	1	0.000105075	-0.000105075	0	0	0
145025	6	774	new	0.0869565	1	20	1	0.5	0.047619	9518	9496	0.997794	0.5	0.997898	0.999895	0.5	0.00210172	0.952381	0.000105296	0.153808	0.0581395	0.0869565	0.172414
145024	6	774	old	0	0	24	2	0	0	9518	9492	0.997268	0	0.997478	0.999789	1	0.00252207	1	0.000210659	-0.000728901	0	0	0
110897	6	775	new	1	1	0	0	1	1	9518	9517	1	1	1	1	0	0	0	0	1	1	1	1
110896	6	775	old	1	1	0	0	1	1	9518	9517	1	1	1	1	0	0	0	0	1	1	1	1
192313	6	776	new	1	1	0	0	1	1	9518	9517	1	1	1	1	0	0	0	0	1	1	1	1
192312	6	776	old	1	1	0	0	1	1	9518	9517	1	1	1	1	0	0	0	0	1	1	1	1
192847	6	777	new	0.44898	55	128	7	0.887097	0.300546	9518	9328	0.985816	0.887097	0.986464	0.99925	0.112903	0.0135364	0.699454	0.000749866	0.511752	0.346348	0.44898	0.638051
192846	6	777	old	0.351852	57	205	5	0.919355	0.217557	9518	9251	0.977937	0.919355	0.978321	0.99946	0.0806452	0.0216794	0.782443	0.00054019	0.441374	0.256757	0.351852	0.558824
112185	6	778	new	0	0	9	1	0	0	9518	9508	0.998949	0	0.999054	0.999895	1	0.000945676	1	0.000105164	-0.000315358	0	0	0
112184	6	778	old	0	0	1	1	0	0	9518	9516	0.99979	0	0.999895	0.999895	1	0.000105075	1	0.000105075	-0.000105075	0	0	0
126727	6	779	new	0.472727	13	26	3	0.8125	0.333333	9518	9476	0.996953	0.8125	0.997264	0.999684	0.1875	0.00273627	0.666667	0.000316489	0.519293	0.377907	0.472727	0.631068
126726	6	779	old	0.327869	10	35	6	0.625	0.222222	9518	9467	0.995692	0.625	0.996317	0.999367	0.375	0.00368344	0.777778	0.000633379	0.371048	0.255102	0.327869	0.458716
54715	6	780	new	1	1	0	0	1	1	9518	9517	1	1	1	1	0	0	0	0	1	1	1	1
54714	6	780	old	1	1	0	0	1	1	9518	9517	1	1	1	1	0	0	0	0	1	1	1	1
26465	6	781	new	1	1	0	0	1	1	9518	9517	1	1	1	1	0	0	0	0	1	1	1	1
26464	6	781	old	1	1	0	0	1	1	9518	9517	1	1	1	1	0	0	0	0	1	1	1	1
154821	6	782	new	0.482759	7	13	2	0.777778	0.35	9518	9496	0.998424	0.777778	0.998633	0.999789	0.222222	0.00136713	0.65	0.000210571	0.521134	0.393258	0.482759	0.625
154820	6	782	old	0.4	3	3	6	0.333333	0.5	9518	9506	0.999054	0.333333	0.999685	0.999369	0.666667	0.000315491	0.5	0.000630782	0.407798	0.454545	0.4	0.357143
7653	6	783	new	0	0	1	1	0	0	9518	9516	0.99979	0	0.999895	0.999895	1	0.000105075	1	0.000105075	-0.000105075	0	0	0
7652	6	783	old	1	1	0	0	1	1	9518	9517	1	1	1	1	0	0	0	0	1	1	1	1
33737	6	784	new	0.438356	16	39	2	0.888889	0.290909	9518	9461	0.995692	0.888889	0.995895	0.999789	0.111111	0.00410526	0.709091	0.000211349	0.507153	0.336134	0.438356	0.629921
33736	6	784	old	0.361111	13	41	5	0.722222	0.240741	9518	9459	0.995167	0.722222	0.995684	0.999472	0.277778	0.00431579	0.759259	0.000528318	0.415271	0.277778	0.361111	0.515873
129941	6	785	new	0.467213	57	112	18	0.76	0.337278	9518	9331	0.986342	0.76	0.988139	0.998075	0.24	0.0118606	0.662722	0.00192534	0.50089	0.379494	0.467213	0.607676
129940	6	785	old	0.470588	56	107	19	0.746667	0.343558	9518	9336	0.986762	0.746667	0.988669	0.997969	0.253333	0.0113311	0.656442	0.002031	0.501136	0.385144	0.470588	0.604752
183041	6	786	new	0.0392157	1	49	0	1	0.02	9518	9468	0.994852	1	0.994851	1	0	0.00514868	0.98	0	0.141057	0.0248756	0.0392157	0.0925926
183040	6	786	old	0.0173913	1	113	0	1	0.00877193	9518	9404	0.988128	1	0.988127	1	0	0.0118735	0.991228	0	0.0931009	0.0109409	0.0173913	0.0423729
191363	6	787	new	1	1	0	0	1	1	9518	9517	1	1	1	1	0	0	0	0	1	1	1	1
191362	6	787	old	1	1	0	0	1	1	9518	9517	1	1	1	1	0	0	0	0	1	1	1	1
73227	6	788	new	0.235294	18	117	0	1	0.133333	9518	9383	0.987708	1	0.987684	1	0	0.0123158	0.866667	0	0.362893	0.16129	0.235294	0.434783
73226	6	788	old	0.176101	14	127	4	0.777778	0.0992908	9518	9373	0.986237	0.777778	0.986632	0.999573	0.222222	0.0133684	0.900709	0.000426576	0.274905	0.120275	0.176101	0.328638
188607	6	789	new	0.527778	19	28	6	0.76	0.404255	9518	9465	0.996428	0.76	0.99705	0.999366	0.24	0.00294954	0.595745	0.000633513	0.552777	0.446009	0.527778	0.646259
188606	6	789	old	0.545455	15	15	10	0.6	0.5	9518	9478	0.997373	0.6	0.99842	0.998946	0.4	0.00158011	0.5	0.00105396	0.546424	0.517241	0.545455	0.576923
5371	6	790	new	1	1	0	0	1	1	9518	9517	1	1	1	1	0	0	0	0	1	1	1	1
5370	6	790	old	0	0	4	1	0	0	9518	9513	0.999475	0	0.99958	0.999895	1	0.000420301	1	0.000105108	-0.000210183	0	0	0
48595	6	791	new	0.307692	2	9	0	1	0.181818	9518	9507	0.999054	1	0.999054	1	0	0.000945776	0.818182	0	0.4262	0.217391	0.307692	0.526316
48594	6	791	old	0.666667	2	2	0	1	0.5	9518	9514	0.99979	1	0.99979	1	0	0.000210172	0.5	0	0.707032	0.555556	0.666667	0.833333
32203	6	792	new	1	1	0	0	1	1	9518	9517	1	1	1	1	0	0	0	0	1	1	1	1
32202	6	792	old	1	1	0	0	1	1	9518	9517	1	1	1	1	0	0	0	0	1	1	1	1
150073	6	793	new	0.358209	12	39	4	0.75	0.235294	9518	9463	0.995482	0.75	0.995896	0.999577	0.25	0.0041044	0.764706	0.00042252	0.418557	0.272727	0.358209	0.521739
150072	6	793	old	0.357143	10	30	6	0.625	0.25	9518	9472	0.996218	0.625	0.996843	0.999367	0.375	0.00315723	0.75	0.000633045	0.393786	0.284091	0.357143	0.480769
25895	6	794	new	1	1	0	0	1	1	9518	9517	1	1	1	1	0	0	0	0	1	1	1	1
25894	6	794	old	1	1	0	0	1	1	9518	9517	1	1	1	1	0	0	0	0	1	1	1	1
89083	6	795	new	0.549593	169	250	27	0.862245	0.403341	9518	9072	0.970897	0.862245	0.973182	0.997033	0.137755	0.0268183	0.596659	0.00296736	0.578345	0.451389	0.549593	0.702411
89082	6	795	old	0.448143	175	410	21	0.892857	0.299145	9518	8912	0.954717	0.892857	0.956018	0.997649	0.107143	0.043982	0.700855	0.00235083	0.501938	0.345032	0.448143	0.639153
138765	6	796	new	0.576159	87	117	11	0.887755	0.426471	9518	9303	0.986552	0.887755	0.98758	0.998819	0.112245	0.0124204	0.573529	0.00118102	0.61014	0.47593	0.576159	0.729866
138764	6	796	old	0.397094	82	233	16	0.836735	0.260317	9518	9187	0.973839	0.836735	0.975265	0.998261	0.163265	0.0247346	0.739683	0.00173856	0.458221	0.301915	0.397094	0.579915
89497	6	797	new	0	0	1	2	0	0	9518	9515	0.999685	0	0.999895	0.99979	1	0.000105086	1	0.00021015	-0.000148606	0	0	0
89496	6	797	old	0	0	1	2	0	0	9518	9515	0.999685	0	0.999895	0.99979	1	0.000105086	1	0.00021015	-0.000148606	0	0	0
50125	6	798	new	0.189189	7	60	0	1	0.104478	9518	9451	0.993696	1	0.993692	1	0	0.00630848	0.895522	0	0.322209	0.127273	0.189189	0.368421
50124	6	798	old	0.157303	7	75	0	1	0.0853659	9518	9436	0.99212	1	0.992114	1	0	0.00788561	0.914634	0	0.29102	0.104478	0.157303	0.318182
2925	6	799	new	0.333333	5	16	4	0.555556	0.238095	9518	9493	0.997899	0.555556	0.998317	0.999579	0.444444	0.00168262	0.761905	0.000421186	0.362824	0.268817	0.333333	0.438596
2924	6	799	old	0.235294	2	6	7	0.222222	0.25	9518	9503	0.998634	0.222222	0.999369	0.999264	0.777778	0.000630981	0.75	0.000736067	0.235021	0.243902	0.235294	0.227273
4669	6	800	new	0	0	1	3	0	0	9518	9514	0.99958	0	0.999895	0.999685	1	0.000105097	1	0.000315225	-0.000182015	0	0	0
4668	6	800	old	0	0	1	3	0	0	9518	9514	0.99958	0	0.999895	0.999685	1	0.000105097	1	0.000315225	-0.000182015	0	0	0
14123	6	801	new	0.620112	222	255	17	0.92887	0.465409	9518	9024	0.971423	0.92887	0.972519	0.99812	0.0711297	0.0274814	0.534591	0.00188032	0.64639	0.517	0.620112	0.774599
14122	6	801	old	0.583799	209	268	30	0.874477	0.438155	9518	9011	0.968691	0.874477	0.971118	0.996682	0.125523	0.0288824	0.561845	0.00331822	0.606379	0.486726	0.583799	0.729239
179355	6	802	new	1	1	0	0	1	1	9518	9517	1	1	1	1	0	0	0	0	1	1	1	1
179354	6	802	old	1	1	0	0	1	1	9518	9517	1	1	1	1	0	0	0	0	1	1	1	1
111571	6	803	new	0.619718	22	20	7	0.758621	0.52381	9518	9469	0.997163	0.758621	0.997892	0.999261	0.241379	0.0021077	0.47619	0.000738708	0.629055	0.558376	0.619718	0.696203
111570	6	803	old	0.385321	21	59	8	0.724138	0.2625	9518	9430	0.992961	0.724138	0.993782	0.999152	0.275862	0.00621773	0.7375	0.000847637	0.433411	0.30086	0.385321	0.535714
165675	6	804	new	0	0	1	1	0	0	9518	9516	0.99979	0	0.999895	0.999895	1	0.000105075	1	0.000105075	-0.000105075	0	0	0
165674	6	804	old	1	1	0	0	1	1	9518	9517	1	1	1	1	0	0	0	0	1	1	1	1
2811	6	805	new	0.265823	21	113	3	0.875	0.156716	9518	9381	0.987813	0.875	0.988098	0.99968	0.125	0.0119023	0.843284	0.000319693	0.367404	0.1875	0.265823	0.456522
2810	6	805	old	0.235897	23	148	1	0.958333	0.134503	9518	9346	0.984345	0.958333	0.984411	0.999893	0.0416667	0.0155888	0.865497	0.000106986	0.355951	0.162429	0.235897	0.430712
85201	6	806	new	0	0	3	1	0	0	9518	9514	0.99958	0	0.999685	0.999895	1	0.000315225	1	0.000105097	-0.000182015	0	0	0
85200	6	806	old	1	1	0	0	1	1	9518	9517	1	1	1	1	0	0	0	0	1	1	1	1
134103	6	807	new	0	0	2	1	0	0	9518	9515	0.999685	0	0.99979	0.999895	1	0.00021015	1	0.000105086	-0.000148606	0	0	0
134102	6	807	old	1	1	0	0	1	1	9518	9517	1	1	1	1	0	0	0	0	1	1	1	1
77321	6	808	new	0.709957	82	64	3	0.964706	0.561644	9518	9369	0.992961	0.964706	0.993215	0.99968	0.0352941	0.00678469	0.438356	0.000320102	0.733283	0.612855	0.709957	0.843621
77320	6	808	old	0.686441	81	70	4	0.952941	0.536424	9518	9363	0.992225	0.952941	0.992579	0.999573	0.0470588	0.00742076	0.463576	0.000427031	0.711896	0.587808	0.686441	0.824847
167099	6	809	new	0	0	1	2	0	0	9518	9515	0.999685	0	0.999895	0.99979	1	0.000105086	1	0.00021015	-0.000148606	0	0	0
167098	6	809	old	0.666667	1	0	1	0.5	1	9518	9516	0.999895	0.5	1	0.999895	0.5	0	0	0.000105075	0.70707	0.833333	0.666667	0.555556
11147	6	810	new	0.285714	1	5	0	1	0.166667	9518	9512	0.999475	1	0.999475	1	0	0.000525376	0.833333	0	0.408141	0.2	0.285714	0.5
11146	6	810	old	0	0	1	1	0	0	9518	9516	0.99979	0	0.999895	0.999895	1	0.000105075	1	0.000105075	-0.000105075	0	0	0
77845	6	811	new	0	0	2	1	0	0	9518	9515	0.999685	0	0.99979	0.999895	1	0.00021015	1	0.000105086	-0.000148606	0	0	0
77844	6	811	old	0	0	7	1	0	0	9518	9510	0.999159	0	0.999264	0.999895	1	0.000735526	1	0.000105141	-0.00027809	0	0	0
190967	6	812	new	0.576923	15	18	4	0.789474	0.454545	9518	9481	0.997689	0.789474	0.998105	0.999578	0.210526	0.00189494	0.545455	0.000421719	0.598045	0.496689	0.576923	0.688073
190966	6	812	old	0.4375	14	31	5	0.736842	0.311111	9518	9468	0.996218	0.736842	0.996736	0.999472	0.263158	0.0032635	0.688889	0.000527816	0.477323	0.351759	0.4375	0.578512
32093	6	813	new	1	1	0	0	1	1	9518	9517	1	1	1	1	0	0	0	0	1	1	1	1
32092	6	813	old	0	0	1	1	0	0	9518	9516	0.99979	0	0.999895	0.999895	1	0.000105075	1	0.000105075	-0.000105075	0	0	0
108075	6	814	new	0	0	1	1	0	0	9518	9516	0.99979	0	0.999895	0.999895	1	0.000105075	1	0.000105075	-0.000105075	0	0	0
108074	6	814	old	1	1	0	0	1	1	9518	9517	1	1	1	1	0	0	0	0	1	1	1	1
107839	6	815	new	0.432099	35	85	7	0.833333	0.291667	9518	9391	0.990334	0.833333	0.99103	0.999255	0.166667	0.00897003	0.708333	0.000744839	0.48972	0.335249	0.432099	0.607639
107838	6	815	old	0.366864	31	96	11	0.738095	0.244094	9518	9380	0.988758	0.738095	0.989869	0.998829	0.261905	0.0101309	0.755906	0.00117133	0.420523	0.281818	0.366864	0.525424
189761	6	816	new	0	0	1	1	0	0	9518	9516	0.99979	0	0.999895	0.999895	1	0.000105075	1	0.000105075	-0.000105075	0	0	0
189760	6	816	old	1	1	0	0	1	1	9518	9517	1	1	1	1	0	0	0	0	1	1	1	1
149069	6	817	new	0.235294	4	25	1	0.8	0.137931	9518	9488	0.997268	0.8	0.997372	0.999895	0.2	0.00262798	0.862069	0.000105385	0.331509	0.165289	0.235294	0.408163
149068	6	817	old	0.222222	4	27	1	0.8	0.129032	9518	9486	0.997058	0.8	0.997162	0.999895	0.2	0.00283822	0.870968	0.000105407	0.320586	0.155039	0.222222	0.392157
144609	6	818	new	0.688742	52	43	4	0.928571	0.547368	9518	9419	0.995062	0.928571	0.995456	0.999576	0.0714286	0.00454449	0.452632	0.000424493	0.710909	0.59633	0.688742	0.815047
144608	6	818	old	0.55914	52	78	4	0.928571	0.4	9518	9384	0.991385	0.928571	0.991756	0.999574	0.0714286	0.0082435	0.6	0.000426076	0.606415	0.451389	0.55914	0.734463
29797	6	819	new	0.460967	62	135	10	0.861111	0.314721	9518	9311	0.984766	0.861111	0.985708	0.998927	0.138889	0.0142918	0.685279	0.00107285	0.515367	0.360465	0.460967	0.639175
29796	6	819	old	0.412587	59	155	13	0.819444	0.275701	9518	9291	0.982349	0.819444	0.983591	0.998603	0.180556	0.0164091	0.724299	0.00139725	0.469335	0.317888	0.412587	0.587649
86597	6	820	new	1	1	0	0	1	1	9518	9517	1	1	1	1	0	0	0	0	1	1	1	1
86596	6	820	old	1	1	0	0	1	1	9518	9517	1	1	1	1	0	0	0	0	1	1	1	1
90001	6	821	new	0.181818	1	9	0	1	0.1	9518	9508	0.999054	1	0.999054	1	0	0.000945676	0.9	0	0.316078	0.121951	0.181818	0.357143
90000	6	821	old	0.166667	1	10	0	1	0.0909091	9518	9507	0.998949	1	0.998949	1	0	0.00105075	0.909091	0	0.301353	0.111111	0.166667	0.333333
1195	6	822	new	0	0	1	1	0	0	9518	9516	0.99979	0	0.999895	0.999895	1	0.000105075	1	0.000105075	-0.000105075	0	0	0
1194	6	822	old	0	0	1	1	0	0	9518	9516	0.99979	0	0.999895	0.999895	1	0.000105075	1	0.000105075	-0.000105075	0	0	0
44337	6	823	new	0.4	7	19	2	0.777778	0.269231	9518	9490	0.997794	0.777778	0.998002	0.999789	0.222222	0.00199811	0.730769	0.000210704	0.456837	0.309735	0.4	0.564516
44336	6	823	old	0.24	3	13	6	0.333333	0.1875	9518	9496	0.998004	0.333333	0.998633	0.999369	0.666667	0.00136713	0.8125	0.000631446	0.249066	0.205479	0.24	0.288462
56453	6	824	new	0	0	9	1	0	0	9518	9508	0.998949	0	0.999054	0.999895	1	0.000945676	1	0.000105164	-0.000315358	0	0	0
56452	6	824	old	0	0	1	1	0	0	9518	9516	0.99979	0	0.999895	0.999895	1	0.000105075	1	0.000105075	-0.000105075	0	0	0
9027	6	825	new	0.448276	13	24	8	0.619048	0.351351	9518	9473	0.996638	0.619048	0.997473	0.999156	0.380952	0.00252711	0.648649	0.000843793	0.46486	0.384615	0.448276	0.53719
9026	6	825	old	0.314607	14	54	7	0.666667	0.205882	9518	9443	0.993591	0.666667	0.994314	0.999259	0.333333	0.00568601	0.794118	0.000740741	0.368232	0.238908	0.314607	0.460526
80347	6	826	new	1	1	0	0	1	1	9518	9517	1	1	1	1	0	0	0	0	1	1	1	1
80346	6	826	old	1	1	0	0	1	1	9518	9517	1	1	1	1	0	0	0	0	1	1	1	1
183869	6	827	new	0.382979	18	56	2	0.9	0.243243	9518	9442	0.993906	0.9	0.994104	0.999788	0.1	0.00589598	0.756757	0.000211775	0.46615	0.28481	0.382979	0.584416
183868	6	827	old	0.371134	18	59	2	0.9	0.233766	9518	9439	0.993591	0.9	0.993788	0.999788	0.1	0.00621183	0.766234	0.000211842	0.45689	0.27439	0.371134	0.573248
152829	6	828	new	0.545455	3	0	5	0.375	1	9518	9510	0.999475	0.375	1	0.999475	0.625	0	0	0.000525486	0.612212	0.75	0.545455	0.428571
152828	6	828	old	0.4	2	0	6	0.25	1	9518	9510	0.99937	0.25	1	0.999369	0.75	0	0	0.000630517	0.499842	0.625	0.4	0.294118
51331	6	829	new	1	1	0	0	1	1	9518	9517	1	1	1	1	0	0	0	0	1	1	1	1
51330	6	829	old	1	1	0	0	1	1	9518	9517	1	1	1	1	0	0	0	0	1	1	1	1
148319	6	830	new	0.631579	6	7	0	1	0.461538	9518	9505	0.999265	1	0.999264	1	0	0.000735913	0.538462	0	0.679116	0.517241	0.631579	0.810811
148318	6	830	old	0.444444	6	15	0	1	0.285714	9518	9497	0.998424	1	0.998423	1	0	0.00157696	0.714286	0	0.534101	0.333333	0.444444	0.666667
58535	6	831	new	0.4	1	2	1	0.5	0.333333	9518	9514	0.999685	0.5	0.99979	0.999895	0.5	0.000210172	0.666667	0.000105097	0.408098	0.357143	0.4	0.454545
58534	6	831	old	0.666667	1	0	1	0.5	1	9518	9516	0.999895	0.5	1	0.999895	0.5	0	0	0.000105075	0.70707	0.833333	0.666667	0.555556
66483	6	832	new	0.522936	57	94	10	0.850746	0.377483	9518	9357	0.989073	0.850746	0.990054	0.998932	0.149254	0.00994604	0.622517	0.00106758	0.562575	0.424739	0.522936	0.680191
66482	6	832	old	0.436364	48	105	19	0.716418	0.313725	9518	9346	0.986972	0.716418	0.98889	0.997971	0.283582	0.0111099	0.686275	0.00202883	0.468873	0.353461	0.436364	0.570071
153391	6	833	new	0.594595	11	10	5	0.6875	0.52381	9518	9492	0.998424	0.6875	0.998948	0.999474	0.3125	0.00105241	0.47619	0.000526482	0.599338	0.55	0.594595	0.647059
153390	6	833	old	0.484848	8	9	8	0.5	0.470588	9518	9493	0.998214	0.5	0.999053	0.999158	0.5	0.000947169	0.529412	0.000842017	0.484178	0.47619	0.484848	0.493827
116967	6	834	new	0.433333	26	60	8	0.764706	0.302326	9518	9424	0.992856	0.764706	0.993674	0.999152	0.235294	0.00632644	0.697674	0.000848176	0.478157	0.343915	0.433333	0.585586
116966	6	834	old	0.479167	23	39	11	0.676471	0.370968	9518	9445	0.994747	0.676471	0.995888	0.998837	0.323529	0.00411219	0.629032	0.00116328	0.498639	0.407801	0.479167	0.580808
80445	6	835	new	1	1	0	0	1	1	9518	9517	1	1	1	1	0	0	0	0	1	1	1	1
80444	6	835	old	1	1	0	0	1	1	9518	9517	1	1	1	1	0	0	0	0	1	1	1	1
43831	6	836	new	0	0	1	2	0	0	9518	9515	0.999685	0	0.999895	0.99979	1	0.000105086	1	0.00021015	-0.000148606	0	0	0
43830	6	836	old	0	0	1	2	0	0	9518	9515	0.999685	0	0.999895	0.99979	1	0.000105086	1	0.00021015	-0.000148606	0	0	0
100677	6	837	new	0.410256	8	20	3	0.727273	0.285714	9518	9487	0.997584	0.727273	0.997896	0.999684	0.272727	0.00210371	0.714286	0.000316122	0.454931	0.325203	0.410256	0.555556
100676	6	837	old	0.333333	9	34	2	0.818182	0.209302	9518	9473	0.996218	0.818182	0.996424	0.999789	0.181818	0.00357631	0.790698	0.000211082	0.412707	0.245902	0.333333	0.517241
28707	6	838	new	0.723404	510	366	24	0.955056	0.582192	9518	8618	0.959025	0.955056	0.959261	0.997223	0.0449438	0.0407391	0.417808	0.00277713	0.727852	0.631501	0.723404	0.846614
28706	6	838	old	0.670206	505	468	29	0.945693	0.519013	9518	8516	0.947783	0.945693	0.947907	0.996606	0.0543071	0.0520926	0.480987	0.0033938	0.678791	0.570493	0.670206	0.812158
84451	6	839	new	0.64114	720	745	61	0.921895	0.491468	9518	7992	0.915318	0.921895	0.91473	0.992425	0.078105	0.0852695	0.508532	0.00757482	0.636268	0.542087	0.64114	0.784485
84450	6	839	old	0.608131	703	828	78	0.900128	0.459177	9518	7909	0.904812	0.900128	0.905231	0.990234	0.099872	0.0947694	0.540823	0.00976587	0.601612	0.509051	0.608131	0.755102
73175	6	840	new	0.539683	17	29	0	1	0.369565	9518	9472	0.996953	1	0.996948	1	0	0.00305231	0.630435	0	0.60699	0.422886	0.539683	0.745614
73174	6	840	old	0.19209	17	143	0	1	0.10625	9518	9358	0.984976	1	0.984949	1	0	0.015051	0.89375	0	0.323498	0.129376	0.19209	0.372807
90489	6	841	new	0.019802	1	99	0	1	0.01	9518	9418	0.989599	1	0.989598	1	0	0.0104024	0.99	0	0.0994785	0.0124688	0.019802	0.0480769
90488	6	841	old	0.0298507	1	65	0	1	0.0151515	9518	9452	0.993171	1	0.99317	1	0	0.00682988	0.984848	0	0.12267	0.0188679	0.0298507	0.0714286
94919	6	842	new	1	1	0	0	1	1	9518	9517	1	1	1	1	0	0	0	0	1	1	1	1
94918	6	842	old	1	1	0	0	1	1	9518	9517	1	1	1	1	0	0	0	0	1	1	1	1
122123	6	843	new	0	0	1	1	0	0	9518	9516	0.99979	0	0.999895	0.999895	1	0.000105075	1	0.000105075	-0.000105075	0	0	0
122122	6	843	old	0	0	4	1	0	0	9518	9513	0.999475	0	0.99958	0.999895	1	0.000420301	1	0.000105108	-0.000210183	0	0	0
67993	6	844	new	0.602151	28	33	4	0.875	0.459016	9518	9453	0.996113	0.875	0.996521	0.999577	0.125	0.00347881	0.540984	0.000422967	0.632198	0.507246	0.602151	0.740741
67992	6	844	old	0.514851	26	43	6	0.8125	0.376812	9518	9443	0.994852	0.8125	0.995467	0.999365	0.1875	0.004533	0.623188	0.000634988	0.551306	0.422078	0.514851	0.659898
93493	6	845	new	0.5	1	2	0	1	0.333333	9518	9515	0.99979	1	0.99979	1	0	0.00021015	0.666667	0	0.57729	0.384615	0.5	0.714286
93492	6	845	old	0.5	1	2	0	1	0.333333	9518	9515	0.99979	1	0.99979	1	0	0.00021015	0.666667	0	0.57729	0.384615	0.5	0.714286
36423	6	846	new	0.5	1	2	0	1	0.333333	9518	9515	0.99979	1	0.99979	1	0	0.00021015	0.666667	0	0.57729	0.384615	0.5	0.714286
36422	6	846	old	1	1	0	0	1	1	9518	9517	1	1	1	1	0	0	0	0	1	1	1	1
14331	6	847	new	1	1	0	0	1	1	9518	9517	1	1	1	1	0	0	0	0	1	1	1	1
14330	6	847	old	1	1	0	0	1	1	9518	9517	1	1	1	1	0	0	0	0	1	1	1	1
14857	6	848	new	0	0	1	1	0	0	9518	9516	0.99979	0	0.999895	0.999895	1	0.000105075	1	0.000105075	-0.000105075	0	0	0
14856	6	848	old	1	1	0	0	1	1	9518	9517	1	1	1	1	0	0	0	0	1	1	1	1
114877	6	849	new	0.354839	22	77	3	0.88	0.222222	9518	9416	0.991595	0.88	0.991889	0.999681	0.12	0.00811124	0.777778	0.000318505	0.439858	0.261283	0.354839	0.552764
114876	6	849	old	0.252874	22	127	3	0.88	0.147651	9518	9366	0.986342	0.88	0.986622	0.99968	0.12	0.0133783	0.852349	0.000320205	0.357323	0.177134	0.252874	0.441767
78683	6	850	new	0.666667	1	1	0	1	0.5	9518	9516	0.999895	1	0.999895	1	0	0.000105075	0.5	0	0.70707	0.555556	0.666667	0.833333
78682	6	850	old	0	0	2	1	0	0	9518	9515	0.999685	0	0.99979	0.999895	1	0.00021015	1	0.000105086	-0.000148606	0	0	0
62213	6	851	new	0.491954	107	213	8	0.930435	0.334375	9518	9190	0.976781	0.930435	0.977348	0.99913	0.0695652	0.0226523	0.665625	0.000869754	0.550227	0.383513	0.491954	0.685897
62212	6	851	old	0.470309	99	207	16	0.86087	0.323529	9518	9196	0.976571	0.86087	0.977986	0.998263	0.13913	0.0220143	0.676471	0.00173686	0.519555	0.369679	0.470309	0.646214
69167	6	852	new	0.619247	74	78	13	0.850575	0.486842	9518	9353	0.990439	0.850575	0.991729	0.998612	0.149425	0.0082706	0.513158	0.001388	0.639453	0.532374	0.619247	0.74
69166	6	852	old	0.534722	77	124	10	0.885057	0.383085	9518	9307	0.985921	0.885057	0.986852	0.998927	0.114943	0.0131481	0.616915	0.00107331	0.57713	0.432099	0.534722	0.701275
103215	6	853	new	1	1	0	0	1	1	9518	9517	1	1	1	1	0	0	0	0	1	1	1	1
103214	6	853	old	1	1	0	0	1	1	9518	9517	1	1	1	1	0	0	0	0	1	1	1	1
159585	6	854	new	0.266667	2	11	0	1	0.153846	9518	9505	0.998844	1	0.998844	1	0	0.00115595	0.846154	0	0.392006	0.185185	0.266667	0.47619
159584	6	854	old	0.0769231	2	48	0	1	0.04	9518	9468	0.994957	1	0.994956	1	0	0.00504414	0.96	0	0.199495	0.049505	0.0769231	0.172414
9691	6	855	new	0.166667	1	9	1	0.5	0.1	9518	9507	0.998949	0.5	0.999054	0.999895	0.5	0.000945776	0.9	0.000105175	0.223278	0.119048	0.166667	0.277778
9690	6	855	old	0.25	1	5	1	0.5	0.166667	9518	9511	0.99937	0.5	0.999475	0.999895	0.5	0.000525431	0.833333	0.00010513	0.288432	0.192308	0.25	0.357143
113989	6	856	new	0.461538	3	6	1	0.75	0.333333	9518	9508	0.999265	0.75	0.999369	0.999895	0.25	0.00063065	0.666667	0.000105164	0.499711	0.375	0.461538	0.6
113988	6	856	old	0.363636	2	5	2	0.5	0.285714	9518	9509	0.999265	0.5	0.999474	0.99979	0.5	0.000525541	0.714286	0.000210283	0.377627	0.3125	0.363636	0.434783
164377	6	857	new	0	0	2	1	0	0	9518	9515	0.999685	0	0.99979	0.999895	1	0.00021015	1	0.000105086	-0.000148606	0	0	0
164376	6	857	old	0	0	1	1	0	0	9518	9516	0.99979	0	0.999895	0.999895	1	0.000105075	1	0.000105075	-0.000105075	0	0	0
186849	6	858	new	0.511182	80	139	14	0.851064	0.365297	9518	9285	0.983925	0.851064	0.98525	0.998494	0.148936	0.0147496	0.634703	0.00150554	0.551583	0.412371	0.511182	0.672269
186848	6	858	old	0.429708	81	202	13	0.861702	0.286219	9518	9222	0.977411	0.861702	0.978565	0.998592	0.138298	0.0214346	0.713781	0.00140769	0.489201	0.330343	0.429708	0.614568
195209	6	859	new	0.619048	26	26	6	0.8125	0.5	9518	9460	0.996638	0.8125	0.997259	0.999366	0.1875	0.00274088	0.5	0.000633847	0.635898	0.541667	0.619048	0.722222
195208	6	859	old	0.452555	31	74	1	0.96875	0.295238	9518	9412	0.99212	0.96875	0.992199	0.999894	0.03125	0.00780097	0.704762	0.000106236	0.532547	0.34292	0.452555	0.665236
86953	6	860	new	0.0714286	4	104	0	1	0.037037	9518	9410	0.989073	1	0.989069	1	0	0.0109313	0.962963	0	0.191395	0.0458716	0.0714286	0.16129
86952	6	860	old	0.0316206	4	245	0	1	0.0160643	9518	9269	0.974259	1	0.974248	1	0	0.0257515	0.983936	0	0.125102	0.02	0.0316206	0.0754717
42931	6	861	new	0.461538	72	161	7	0.911392	0.309013	9518	9278	0.982349	0.911392	0.982943	0.999246	0.0886076	0.0170569	0.690987	0.000753904	0.525059	0.356083	0.461538	0.655738
42930	6	861	old	0.329621	74	296	5	0.936709	0.2	9518	9143	0.968376	0.936709	0.968641	0.999453	0.0632911	0.0313593	0.8	0.000546568	0.424941	0.237332	0.329621	0.539359
186575	6	862	new	0	0	14	1	0	0	9518	9503	0.998424	0	0.998529	0.999895	1	0.00147105	1	0.000105219	-0.000393424	0	0	0
186574	6	862	old	0	0	12	1	0	0	9518	9505	0.998634	0	0.998739	0.999895	1	0.0012609	1	0.000105197	-0.000364201	0	0	0
124315	6	863	new	0.745167	212	126	19	0.917749	0.627219	9518	9161	0.984766	0.917749	0.986433	0.99793	0.0822511	0.0135674	0.372781	0.00206972	0.75183	0.669615	0.745167	0.839937
124314	6	863	old	0.677249	192	144	39	0.831169	0.571429	9518	9143	0.980773	0.831169	0.984494	0.995753	0.168831	0.0155055	0.428571	0.00424744	0.680168	0.609524	0.677249	0.761905
56865	6	864	new	0.666667	1	1	0	1	0.5	9518	9516	0.999895	1	0.999895	1	0	0.000105075	0.5	0	0.70707	0.555556	0.666667	0.833333
56864	6	864	old	1	1	0	0	1	1	9518	9517	1	1	1	1	0	0	0	0	1	1	1	1
170595	6	865	new	1	1	0	0	1	1	9518	9517	1	1	1	1	0	0	0	0	1	1	1	1
170594	6	865	old	1	1	0	0	1	1	9518	9517	1	1	1	1	0	0	0	0	1	1	1	1
81337	6	866	new	1	1	0	0	1	1	9518	9517	1	1	1	1	0	0	0	0	1	1	1	1
81336	6	866	old	1	1	0	0	1	1	9518	9517	1	1	1	1	0	0	0	0	1	1	1	1
192463	6	867	new	0	0	1	1	0	0	9518	9516	0.99979	0	0.999895	0.999895	1	0.000105075	1	0.000105075	-0.000105075	0	0	0
192462	6	867	old	1	1	0	0	1	1	9518	9517	1	1	1	1	0	0	0	0	1	1	1	1
91933	6	868	new	0.355932	21	72	4	0.84	0.225806	9518	9421	0.992015	0.84	0.992415	0.999576	0.16	0.00758454	0.774194	0.000424403	0.433141	0.264484	0.355932	0.544041
91932	6	868	old	0.307692	18	74	7	0.72	0.195652	9518	9419	0.99149	0.72	0.992205	0.999257	0.28	0.00779522	0.804348	0.000742627	0.37258	0.229008	0.307692	0.46875
64367	6	869	new	0.5	1	1	1	0.5	0.5	9518	9515	0.99979	0.5	0.999895	0.999895	0.5	0.000105086	0.5	0.000105086	0.499895	0.5	0.5	0.5
64366	6	869	old	0.666667	2	2	0	1	0.5	9518	9514	0.99979	1	0.99979	1	0	0.000210172	0.5	0	0.707032	0.555556	0.666667	0.833333
127531	6	870	new	0.6	3	4	0	1	0.428571	9518	9511	0.99958	1	0.99958	1	0	0.000420389	0.571429	0	0.654516	0.483871	0.6	0.789474
127530	6	870	old	0.333333	2	7	1	0.666667	0.222222	9518	9508	0.999159	0.666667	0.999264	0.999895	0.333333	0.000735681	0.777778	0.000105164	0.384597	0.25641	0.333333	0.47619
199045	6	871	new	0	0	1	1	0	0	9518	9516	0.99979	0	0.999895	0.999895	1	0.000105075	1	0.000105075	-0.000105075	0	0	0
199044	6	871	old	0	0	1	1	0	0	9518	9516	0.99979	0	0.999895	0.999895	1	0.000105075	1	0.000105075	-0.000105075	0	0	0
188533	6	872	new	0.536585	11	15	4	0.733333	0.423077	9518	9488	0.998004	0.733333	0.998422	0.999579	0.266667	0.00157845	0.576923	0.000421408	0.55613	0.462185	0.536585	0.639535
188532	6	872	old	0.439024	9	17	6	0.6	0.346154	9518	9486	0.997584	0.6	0.998211	0.999368	0.4	0.00178891	0.653846	0.000632111	0.454637	0.378151	0.439024	0.523256
196633	6	873	new	0.30303	5	23	0	1	0.178571	9518	9490	0.997584	1	0.997582	1	0	0.00241774	0.821429	0	0.422066	0.213675	0.30303	0.520833
196632	6	873	old	0.101266	4	70	1	0.8	0.0540541	9518	9443	0.99254	0.8	0.992642	0.999894	0.2	0.00735835	0.945946	0.000105887	0.206789	0.0664452	0.101266	0.212766
71535	6	874	new	0	0	1	1	0	0	9518	9516	0.99979	0	0.999895	0.999895	1	0.000105075	1	0.000105075	-0.000105075	0	0	0
71534	6	874	old	1	1	0	0	1	1	9518	9517	1	1	1	1	0	0	0	0	1	1	1	1
116141	6	875	new	0.6875	220	189	11	0.952381	0.537897	9518	9098	0.978987	0.952381	0.979649	0.998792	0.047619	0.020351	0.462103	0.0012076	0.707256	0.589181	0.6875	0.825206
116140	6	875	old	0.588076	217	290	14	0.939394	0.428008	9518	8997	0.968061	0.939394	0.968774	0.998446	0.0606061	0.0312264	0.571992	0.00155366	0.622328	0.480301	0.588076	0.758211
188061	6	876	new	0.582121	140	170	31	0.818713	0.451613	9518	9177	0.978882	0.818713	0.981812	0.996633	0.181287	0.0181877	0.548387	0.00336664	0.599026	0.496102	0.582121	0.704225
188060	6	876	old	0.468591	138	280	33	0.807018	0.330144	9518	9067	0.967115	0.807018	0.970044	0.996374	0.192982	0.0299561	0.669856	0.00362637	0.50371	0.37439	0.468591	0.626134
112869	6	877	new	1	1	0	0	1	1	9518	9517	1	1	1	1	0	0	0	0	1	1	1	1
112868	6	877	old	0	0	1	1	0	0	9518	9516	0.99979	0	0.999895	0.999895	1	0.000105075	1	0.000105075	-0.000105075	0	0	0
95279	6	878	new	1	1	0	0	1	1	9518	9517	1	1	1	1	0	0	0	0	1	1	1	1
95278	6	878	old	1	1	0	0	1	1	9518	9517	1	1	1	1	0	0	0	0	1	1	1	1
190495	6	879	new	1	1	0	0	1	1	9518	9517	1	1	1	1	0	0	0	0	1	1	1	1
190494	6	879	old	1	1	0	0	1	1	9518	9517	1	1	1	1	0	0	0	0	1	1	1	1
193995	6	880	new	0.534653	27	37	10	0.72973	0.421875	9518	9444	0.995062	0.72973	0.996097	0.998942	0.27027	0.00390254	0.578125	0.00105775	0.552667	0.460751	0.534653	0.636792
193994	6	880	old	0.461538	21	33	16	0.567568	0.388889	9518	9448	0.994852	0.567568	0.996519	0.998309	0.432432	0.00348065	0.611111	0.00169062	0.467347	0.41502	0.461538	0.519802
69025	6	881	new	0.510665	407	736	44	0.902439	0.35608	9518	8331	0.91805	0.902439	0.918827	0.994746	0.097561	0.0811735	0.64392	0.00525373	0.53677	0.405136	0.510665	0.690533
69024	6	881	old	0.474496	400	835	51	0.886918	0.323887	9518	8232	0.906913	0.886918	0.907908	0.993843	0.113082	0.0920922	0.676113	0.00615719	0.502533	0.370989	0.474496	0.658111
189967	6	882	new	1	1	0	0	1	1	9518	9517	1	1	1	1	0	0	0	0	1	1	1	1
189966	6	882	old	1	1	0	0	1	1	9518	9517	1	1	1	1	0	0	0	0	1	1	1	1
94399	6	883	new	0.416918	69	184	9	0.884615	0.272727	9518	9256	0.979723	0.884615	0.980508	0.999029	0.115385	0.0194915	0.727273	0.000971398	0.484874	0.316514	0.416918	0.610619
94398	6	883	old	0.346734	69	251	9	0.884615	0.215625	9518	9189	0.972683	0.884615	0.973411	0.999022	0.115385	0.026589	0.784375	0.000978474	0.429153	0.25405	0.346734	0.545886
57545	6	884	new	1	1	0	0	1	1	9518	9517	1	1	1	1	0	0	0	0	1	1	1	1
57544	6	884	old	1	1	0	0	1	1	9518	9517	1	1	1	1	0	0	0	0	1	1	1	1
56561	6	885	new	0.529412	27	44	4	0.870968	0.380282	9518	9443	0.994957	0.870968	0.995362	0.999577	0.129032	0.00463793	0.619718	0.000423415	0.573657	0.428571	0.529412	0.692308
56560	6	885	old	0.308511	29	128	2	0.935484	0.184713	9518	9359	0.986342	0.935484	0.986508	0.999786	0.0645161	0.0134921	0.815287	0.000213652	0.412441	0.22003	0.308511	0.516014
173605	6	886	new	0	0	1	1	0	0	9518	9516	0.99979	0	0.999895	0.999895	1	0.000105075	1	0.000105075	-0.000105075	0	0	0
173604	6	886	old	1	1	0	0	1	1	9518	9517	1	1	1	1	0	0	0	0	1	1	1	1
101047	6	887	new	0.210526	2	15	0	1	0.117647	9518	9501	0.998424	1	0.998424	1	0	0.00157629	0.882353	0	0.342727	0.142857	0.210526	0.4
101046	6	887	old	0.266667	2	11	0	1	0.153846	9518	9505	0.998844	1	0.998844	1	0	0.00115595	0.846154	0	0.392006	0.185185	0.266667	0.47619
60743	6	888	new	0.4	1	3	0	1	0.25	9518	9514	0.999685	1	0.999685	1	0	0.000315225	0.75	0	0.499921	0.294118	0.4	0.625
60742	6	888	old	0.222222	1	7	0	1	0.125	9518	9510	0.999265	1	0.999264	1	0	0.000735526	0.875	0	0.353423	0.151515	0.222222	0.416667
115023	6	889	new	0	0	1	1	0	0	9518	9516	0.99979	0	0.999895	0.999895	1	0.000105075	1	0.000105075	-0.000105075	0	0	0
115022	6	889	old	1	1	0	0	1	1	9518	9517	1	1	1	1	0	0	0	0	1	1	1	1
44869	6	890	new	1	1	0	0	1	1	9518	9517	1	1	1	1	0	0	0	0	1	1	1	1
44868	6	890	old	1	1	0	0	1	1	9518	9517	1	1	1	1	0	0	0	0	1	1	1	1
4081	6	891	new	1	1	0	0	1	1	9518	9517	1	1	1	1	0	0	0	0	1	1	1	1
4080	6	891	old	1	1	0	0	1	1	9518	9517	1	1	1	1	0	0	0	0	1	1	1	1
149281	6	892	new	0.56917	72	95	14	0.837209	0.431138	9518	9337	0.988548	0.837209	0.989928	0.998503	0.162791	0.0100721	0.568862	0.00149717	0.596131	0.477454	0.56917	0.704501
149280	6	892	old	0.498361	76	143	10	0.883721	0.347032	9518	9289	0.983925	0.883721	0.984839	0.998925	0.116279	0.0151612	0.652968	0.00107538	0.548164	0.39501	0.498361	0.674956
190453	6	893	new	0.573991	64	93	2	0.969697	0.407643	9518	9359	0.990019	0.969697	0.990161	0.999786	0.030303	0.00983919	0.592357	0.000213652	0.62536	0.461095	0.573991	0.760095
190452	6	893	old	0.416107	62	170	4	0.939394	0.267241	9518	9282	0.981719	0.939394	0.982014	0.999569	0.0606061	0.0179856	0.732759	0.000430756	0.495824	0.311871	0.416107	0.625
105825	6	894	new	0.444444	6	13	2	0.75	0.315789	9518	9497	0.998424	0.75	0.998633	0.999789	0.25	0.00136698	0.684211	0.000210548	0.486058	0.357143	0.444444	0.588235
105824	6	894	old	0	0	1	8	0	0	9518	9509	0.999054	0	0.999895	0.999159	1	0.000105152	1	0.000840601	-0.000297307	0	0	0
128759	6	895	new	1	1	0	0	1	1	9518	9517	1	1	1	1	0	0	0	0	1	1	1	1
128758	6	895	old	1	1	0	0	1	1	9518	9517	1	1	1	1	0	0	0	0	1	1	1	1
180807	6	896	new	0	0	1	1	0	0	9518	9516	0.99979	0	0.999895	0.999895	1	0.000105075	1	0.000105075	-0.000105075	0	0	0
180806	6	896	old	0	0	1	1	0	0	9518	9516	0.99979	0	0.999895	0.999895	1	0.000105075	1	0.000105075	-0.000105075	0	0	0
144597	6	897	new	1	1	0	0	1	1	9518	9517	1	1	1	1	0	0	0	0	1	1	1	1
144596	6	897	old	0	0	5	1	0	0	9518	9512	0.99937	0	0.999475	0.999895	1	0.000525376	1	0.000105119	-0.000235005	0	0	0
187991	6	898	new	1	1	0	0	1	1	9518	9517	1	1	1	1	0	0	0	0	1	1	1	1
187990	6	898	old	1	1	0	0	1	1	9518	9517	1	1	1	1	0	0	0	0	1	1	1	1
140975	6	899	new	0.529412	27	44	4	0.870968	0.380282	9518	9443	0.994957	0.870968	0.995362	0.999577	0.129032	0.00463793	0.619718	0.000423415	0.573657	0.428571	0.529412	0.692308
140974	6	899	old	0.396947	26	74	5	0.83871	0.26	9518	9413	0.9917	0.83871	0.9922	0.999469	0.16129	0.00780015	0.74	0.000530898	0.464322	0.301624	0.396947	0.580357
28157	6	900	new	0.473958	91	198	4	0.957895	0.314879	9518	9225	0.978777	0.957895	0.978988	0.999567	0.0421053	0.0210124	0.685121	0.000433416	0.542769	0.363709	0.473958	0.68012
28156	6	900	old	0.349076	85	307	10	0.894737	0.216837	9518	9116	0.966695	0.894737	0.96742	0.998904	0.105263	0.0325799	0.783163	0.00109577	0.43128	0.255562	0.349076	0.550518
29775	6	901	new	0.61651	295	331	36	0.891239	0.471246	9518	8856	0.961441	0.891239	0.963971	0.995951	0.108761	0.0360292	0.528754	0.00404858	0.632101	0.520282	0.61651	0.75641
29774	6	901	old	0.497504	299	572	32	0.903323	0.343284	9518	8615	0.936541	0.903323	0.937738	0.996299	0.0966767	0.0622619	0.656716	0.00370071	0.534425	0.391874	0.497504	0.681093
86209	6	902	new	0	0	1	1	0	0	9518	9516	0.99979	0	0.999895	0.999895	1	0.000105075	1	0.000105075	-0.000105075	0	0	0
86208	6	902	old	0	0	6	1	0	0	9518	9511	0.999265	0	0.99937	0.999895	1	0.000630451	1	0.00010513	-0.000257448	0	0	0
158391	6	903	new	1	1	0	0	1	1	9518	9517	1	1	1	1	0	0	0	0	1	1	1	1
158390	6	903	old	0.666667	1	1	0	1	0.5	9518	9516	0.999895	1	0.999895	1	0	0.000105075	0.5	0	0.70707	0.555556	0.666667	0.833333
146015	6	904	new	1	1	0	0	1	1	9518	9517	1	1	1	1	0	0	0	0	1	1	1	1
146014	6	904	old	1	1	0	0	1	1	9518	9517	1	1	1	1	0	0	0	0	1	1	1	1
61681	6	905	new	1	1	0	0	1	1	9518	9517	1	1	1	1	0	0	0	0	1	1	1	1
61680	6	905	old	1	1	0	0	1	1	9518	9517	1	1	1	1	0	0	0	0	1	1	1	1
191889	6	906	new	0.571429	60	89	1	0.983607	0.402685	9518	9368	0.990544	0.983607	0.990589	0.999893	0.0163934	0.00941102	0.597315	0.000106735	0.62625	0.456621	0.571429	0.763359
191888	6	906	old	0.559242	59	91	2	0.967213	0.393333	9518	9366	0.990229	0.967213	0.990377	0.999787	0.0327869	0.0096225	0.606667	0.000213493	0.613553	0.446293	0.559242	0.748731
17777	6	907	new	1	1	0	0	1	1	9518	9517	1	1	1	1	0	0	0	0	1	1	1	1
17776	6	907	old	1	1	0	0	1	1	9518	9517	1	1	1	1	0	0	0	0	1	1	1	1
60797	6	908	new	0.444444	14	31	4	0.777778	0.311111	9518	9469	0.996323	0.777778	0.996737	0.999578	0.222222	0.00326316	0.688889	0.000422253	0.490544	0.353535	0.444444	0.598291
60796	6	908	old	0.340909	15	55	3	0.833333	0.214286	9518	9445	0.993906	0.833333	0.994211	0.999682	0.166667	0.00578947	0.785714	0.000317528	0.420795	0.251678	0.340909	0.528169
61231	6	909	new	0.625	5	5	1	0.833333	0.5	9518	9507	0.99937	0.833333	0.999474	0.999895	0.166667	0.000525652	0.5	0.000105175	0.645226	0.543478	0.625	0.735294
61230	6	909	old	0.6	3	1	3	0.5	0.75	9518	9511	0.99958	0.5	0.999895	0.999685	0.5	0.00010513	0.25	0.000315325	0.612179	0.681818	0.6	0.535714
34991	6	910	new	1	1	0	0	1	1	9518	9517	1	1	1	1	0	0	0	0	1	1	1	1
34990	6	910	old	0	0	3	1	0	0	9518	9514	0.99958	0	0.999685	0.999895	1	0.000315225	1	0.000105097	-0.000182015	0	0	0
118109	6	911	new	0.405063	16	43	4	0.8	0.271186	9518	9455	0.995062	0.8	0.995473	0.999577	0.2	0.00452727	0.728814	0.000422878	0.464096	0.3125	0.405063	0.57554
118108	6	911	old	0.344828	15	52	5	0.75	0.223881	9518	9446	0.994011	0.75	0.994525	0.999471	0.25	0.00547484	0.776119	0.000529045	0.407788	0.260417	0.344828	0.510204
3683	6	912	new	0.494382	44	89	1	0.977778	0.330827	9518	9384	0.990544	0.977778	0.990605	0.999893	0.0222222	0.00939512	0.669173	0.000106553	0.565919	0.381282	0.494382	0.702875
3682	6	912	old	0.415842	42	115	3	0.933333	0.267516	9518	9358	0.987602	0.933333	0.98786	0.99968	0.0666667	0.0121398	0.732484	0.000320479	0.496124	0.312036	0.415842	0.623145
26653	6	913	new	0.166667	1	9	1	0.5	0.1	9518	9507	0.998949	0.5	0.999054	0.999895	0.5	0.000945776	0.9	0.000105175	0.223278	0.119048	0.166667	0.277778
26652	6	913	old	0.4	1	2	1	0.5	0.333333	9518	9514	0.999685	0.5	0.99979	0.999895	0.5	0.000210172	0.666667	0.000105097	0.408098	0.357143	0.4	0.454545
150503	6	914	new	0.0869565	2	42	0	1	0.0454545	9518	9474	0.995587	1	0.995586	1	0	0.00441362	0.954545	0	0.21273	0.0561798	0.0869565	0.192308
150502	6	914	old	0.0645161	2	58	0	1	0.0333333	9518	9458	0.993906	1	0.993905	1	0	0.006095	0.966667	0	0.182017	0.0413223	0.0645161	0.147059
147917	6	915	new	0	0	1	1	0	0	9518	9516	0.99979	0	0.999895	0.999895	1	0.000105075	1	0.000105075	-0.000105075	0	0	0
147916	6	915	old	0	0	1	1	0	0	9518	9516	0.99979	0	0.999895	0.999895	1	0.000105075	1	0.000105075	-0.000105075	0	0	0
174819	6	916	new	0.4	1	3	0	1	0.25	9518	9514	0.999685	1	0.999685	1	0	0.000315225	0.75	0	0.499921	0.294118	0.4	0.625
174818	6	916	old	0.666667	1	1	0	1	0.5	9518	9516	0.999895	1	0.999895	1	0	0.000105075	0.5	0	0.70707	0.555556	0.666667	0.833333
199199	6	917	new	0.632558	68	74	5	0.931507	0.478873	9518	9371	0.9917	0.931507	0.992165	0.999467	0.0684932	0.00783483	0.521127	0.000533276	0.664702	0.530421	0.632558	0.78341
199198	6	917	old	0.464646	69	155	4	0.945205	0.308036	9518	9290	0.983295	0.945205	0.983589	0.99957	0.0547945	0.0164108	0.691964	0.000430385	0.534511	0.356037	0.464646	0.668605
76385	6	918	new	0.243902	5	29	2	0.714286	0.147059	9518	9482	0.996743	0.714286	0.996951	0.999789	0.285714	0.0030491	0.852941	0.000210881	0.323177	0.174825	0.243902	0.403226
76384	6	918	old	0.387097	6	18	1	0.857143	0.25	9518	9493	0.998004	0.857143	0.998107	0.999895	0.142857	0.00189255	0.75	0.00010533	0.462301	0.291262	0.387097	0.576923
80743	6	919	new	1	1	0	0	1	1	9518	9517	1	1	1	1	0	0	0	0	1	1	1	1
80742	6	919	old	0	0	1	1	0	0	9518	9516	0.99979	0	0.999895	0.999895	1	0.000105075	1	0.000105075	-0.000105075	0	0	0
78675	6	920	new	0.528302	14	13	12	0.538462	0.518519	9518	9479	0.997373	0.538462	0.99863	0.998736	0.461538	0.00136957	0.481481	0.00126436	0.52708	0.522388	0.528302	0.534351
78674	6	920	old	0.526316	15	16	11	0.576923	0.483871	9518	9476	0.997163	0.576923	0.998314	0.998841	0.423077	0.00168563	0.516129	0.00115948	0.526948	0.5	0.526316	0.555556
53617	6	921	new	0.751634	575	328	52	0.917065	0.636766	9518	8563	0.960076	0.917065	0.963109	0.993964	0.0829346	0.0368912	0.363234	0.00603598	0.745086	0.678226	0.751634	0.842861
53616	6	921	old	0.700993	565	420	62	0.901116	0.573604	9518	8471	0.949359	0.901116	0.952761	0.992734	0.0988836	0.0472388	0.426396	0.00726591	0.695402	0.618568	0.700993	0.80876
96541	6	922	new	0.285714	2	10	0	1	0.166667	9518	9506	0.998949	1	0.998949	1	0	0.00105086	0.833333	0	0.408034	0.2	0.285714	0.5
96540	6	922	old	0.363636	2	7	0	1	0.222222	9518	9509	0.999265	1	0.999264	1	0	0.000735603	0.777778	0	0.471231	0.263158	0.363636	0.588235
144333	6	923	new	1	1	0	0	1	1	9518	9517	1	1	1	1	0	0	0	0	1	1	1	1
144332	6	923	old	1	1	0	0	1	1	9518	9517	1	1	1	1	0	0	0	0	1	1	1	1
170355	6	924	new	0.5	13	20	6	0.684211	0.393939	9518	9479	0.997268	0.684211	0.997895	0.999367	0.315789	0.00210548	0.606061	0.000632578	0.517954	0.430464	0.5	0.59633
170354	6	924	old	0.311688	12	46	7	0.631579	0.206897	9518	9453	0.994432	0.631579	0.995157	0.99926	0.368421	0.00484262	0.793103	0.000739958	0.359452	0.239044	0.311688	0.447761
65595	6	925	new	0.40273	59	171	4	0.936508	0.256522	9518	9284	0.981614	0.936508	0.981914	0.999569	0.0634921	0.0180857	0.743478	0.000430663	0.484974	0.300102	0.40273	0.612033
65594	6	925	old	0.260274	57	318	6	0.904762	0.152	9518	9137	0.965959	0.904762	0.966367	0.999344	0.0952381	0.033633	0.848	0.00065624	0.363098	0.182342	0.260274	0.454545
146985	6	926	new	0	0	13	1	0	0	9518	9504	0.998529	0	0.998634	0.999895	1	0.00136598	1	0.000105208	-0.000379093	0	0	0
146984	6	926	old	0	0	2	1	0	0	9518	9515	0.999685	0	0.99979	0.999895	1	0.00021015	1	0.000105086	-0.000148606	0	0	0
159945	6	927	new	0.166667	1	9	1	0.5	0.1	9518	9507	0.998949	0.5	0.999054	0.999895	0.5	0.000945776	0.9	0.000105175	0.223278	0.119048	0.166667	0.277778
159944	6	927	old	0.25	1	5	1	0.5	0.166667	9518	9511	0.99937	0.5	0.999475	0.999895	0.5	0.000525431	0.833333	0.00010513	0.288432	0.192308	0.25	0.357143
172147	6	928	new	0	0	10	1	0	0	9518	9507	0.998844	0	0.998949	0.999895	1	0.00105075	1	0.000105175	-0.000332434	0	0	0
172146	6	928	old	1	1	0	0	1	1	9518	9517	1	1	1	1	0	0	0	0	1	1	1	1
93613	6	929	new	0.234043	22	141	3	0.88	0.134969	9518	9352	0.984871	0.88	0.985147	0.999679	0.12	0.014853	0.865031	0.000320684	0.341308	0.162482	0.234043	0.418251
93612	6	929	old	0.179245	19	168	6	0.76	0.101604	9518	9325	0.981719	0.76	0.982303	0.999357	0.24	0.0176973	0.898396	0.000643018	0.273759	0.122898	0.179245	0.33101
21217	6	930	new	0	0	1	1	0	0	9518	9516	0.99979	0	0.999895	0.999895	1	0.000105075	1	0.000105075	-0.000105075	0	0	0
21216	6	930	old	1	1	0	0	1	1	9518	9517	1	1	1	1	0	0	0	0	1	1	1	1
109181	6	931	new	0	0	6	1	0	0	9518	9511	0.999265	0	0.99937	0.999895	1	0.000630451	1	0.00010513	-0.000257448	0	0	0
109180	6	931	old	0	0	3	1	0	0	9518	9514	0.99958	0	0.999685	0.999895	1	0.000315225	1	0.000105097	-0.000182015	0	0	0
35667	6	932	new	0	0	6	1	0	0	9518	9511	0.999265	0	0.99937	0.999895	1	0.000630451	1	0.00010513	-0.000257448	0	0	0
35666	6	932	old	0	0	3	1	0	0	9518	9514	0.99958	0	0.999685	0.999895	1	0.000315225	1	0.000105097	-0.000182015	0	0	0
3987	6	933	new	1	1	0	0	1	1	9518	9517	1	1	1	1	0	0	0	0	1	1	1	1
3986	6	933	old	1	1	0	0	1	1	9518	9517	1	1	1	1	0	0	0	0	1	1	1	1
178603	6	934	new	0.558559	31	41	8	0.794872	0.430556	9518	9438	0.994852	0.794872	0.995675	0.999153	0.205128	0.00432535	0.569444	0.000846919	0.582842	0.474006	0.558559	0.679825
178602	6	934	old	0.441558	34	81	5	0.871795	0.295652	9518	9398	0.990964	0.871795	0.991455	0.999468	0.128205	0.00854521	0.704348	0.000531745	0.50474	0.340681	0.441558	0.627306
39775	6	935	new	0.457143	24	53	4	0.857143	0.311688	9518	9437	0.994011	0.857143	0.994415	0.999576	0.142857	0.00558483	0.688312	0.000423684	0.51484	0.357143	0.457143	0.634921
39774	6	935	old	0.444444	22	49	6	0.785714	0.309859	9518	9441	0.994221	0.785714	0.994837	0.999365	0.214286	0.00516333	0.690141	0.000635122	0.491289	0.352564	0.444444	0.601093
161177	6	936	new	0.181818	1	7	2	0.333333	0.125	9518	9508	0.999054	0.333333	0.999264	0.99979	0.666667	0.000735681	0.875	0.000210305	0.203727	0.142857	0.181818	0.25
161176	6	936	old	0.333333	1	2	2	0.333333	0.333333	9518	9513	0.99958	0.333333	0.99979	0.99979	0.666667	0.000210194	0.666667	0.000210194	0.333123	0.333333	0.333333	0.333333
112713	6	937	new	1	1	0	0	1	1	9518	9517	1	1	1	1	0	0	0	0	1	1	1	1
112712	6	937	old	1	1	0	0	1	1	9518	9517	1	1	1	1	0	0	0	0	1	1	1	1
117141	6	938	new	0	0	1	1	0	0	9518	9516	0.99979	0	0.999895	0.999895	1	0.000105075	1	0.000105075	-0.000105075	0	0	0
117140	6	938	old	1	1	0	0	1	1	9518	9517	1	1	1	1	0	0	0	0	1	1	1	1
115829	6	939	new	1	1	0	0	1	1	9518	9517	1	1	1	1	0	0	0	0	1	1	1	1
115828	6	939	old	1	1	0	0	1	1	9518	9517	1	1	1	1	0	0	0	0	1	1	1	1
95453	6	940	new	1	1	0	0	1	1	9518	9517	1	1	1	1	0	0	0	0	1	1	1	1
95452	6	940	old	1	1	0	0	1	1	9518	9517	1	1	1	1	0	0	0	0	1	1	1	1
75151	6	941	new	1	1	0	0	1	1	9518	9517	1	1	1	1	0	0	0	0	1	1	1	1
75150	6	941	old	0.5	1	2	0	1	0.333333	9518	9515	0.99979	1	0.99979	1	0	0.00021015	0.666667	0	0.57729	0.384615	0.5	0.714286
100511	6	942	new	0	0	10	1	0	0	9518	9507	0.998844	0	0.998949	0.999895	1	0.00105075	1	0.000105175	-0.000332434	0	0	0
100510	6	942	old	1	1	0	0	1	1	9518	9517	1	1	1	1	0	0	0	0	1	1	1	1
163705	6	943	new	0.497653	53	101	6	0.898305	0.344156	9518	9358	0.988758	0.898305	0.989322	0.999359	0.101695	0.0106777	0.655844	0.000640752	0.55219	0.392593	0.497653	0.679487
163704	6	943	old	0.477157	47	91	12	0.79661	0.34058	9518	9368	0.989178	0.79661	0.99038	0.998721	0.20339	0.00962047	0.65942	0.00127932	0.516746	0.384615	0.477157	0.628342
16961	6	944	new	0	0	1	1	0	0	9518	9516	0.99979	0	0.999895	0.999895	1	0.000105075	1	0.000105075	-0.000105075	0	0	0
16960	6	944	old	1	1	0	0	1	1	9518	9517	1	1	1	1	0	0	0	0	1	1	1	1
35179	6	945	new	0.678571	19	16	2	0.904762	0.542857	9518	9481	0.998109	0.904762	0.998315	0.999789	0.0952381	0.00168474	0.457143	0.000210904	0.700037	0.590062	0.678571	0.798319
35178	6	945	old	0.653846	17	14	4	0.809524	0.548387	9518	9483	0.998109	0.809524	0.998526	0.999578	0.190476	0.00147415	0.451613	0.00042163	0.66542	0.586207	0.653846	0.73913
34973	6	946	new	0.643633	326	326	35	0.903047	0.5	9518	8831	0.962072	0.903047	0.964399	0.996052	0.0969529	0.0356012	0.5	0.00394767	0.655971	0.549006	0.643633	0.777672
34972	6	946	old	0.593573	314	383	47	0.869806	0.450502	9518	8774	0.954822	0.869806	0.958174	0.994672	0.130194	0.0418259	0.549498	0.00532819	0.60712	0.498571	0.593573	0.733302
150693	6	947	new	0	0	1	1	0	0	9518	9516	0.99979	0	0.999895	0.999895	1	0.000105075	1	0.000105075	-0.000105075	0	0	0
150692	6	947	old	0	0	1	1	0	0	9518	9516	0.99979	0	0.999895	0.999895	1	0.000105075	1	0.000105075	-0.000105075	0	0	0
127897	6	948	new	1	1	0	0	1	1	9518	9517	1	1	1	1	0	0	0	0	1	1	1	1
127896	6	948	old	1	1	0	0	1	1	9518	9517	1	1	1	1	0	0	0	0	1	1	1	1
26391	6	949	new	1	1	0	0	1	1	9518	9517	1	1	1	1	0	0	0	0	1	1	1	1
26390	6	949	old	1	1	0	0	1	1	9518	9517	1	1	1	1	0	0	0	0	1	1	1	1
52579	6	950	new	0	0	1	1	0	0	9518	9516	0.99979	0	0.999895	0.999895	1	0.000105075	1	0.000105075	-0.000105075	0	0	0
52578	6	950	old	0	0	1	1	0	0	9518	9516	0.99979	0	0.999895	0.999895	1	0.000105075	1	0.000105075	-0.000105075	0	0	0
156055	6	951	new	1	1	0	0	1	1	9518	9517	1	1	1	1	0	0	0	0	1	1	1	1
156054	6	951	old	1	1	0	0	1	1	9518	9517	1	1	1	1	0	0	0	0	1	1	1	1
59559	6	952	new	0.571429	2	3	0	1	0.4	9518	9513	0.999685	1	0.999685	1	0	0.000315259	0.6	0	0.632356	0.454545	0.571429	0.769231
59558	6	952	old	1	2	0	0	1	1	9518	9516	1	1	1	1	0	0	0	0	1	1	1	1
95775	6	953	new	0.666667	1	0	1	0.5	1	9518	9516	0.999895	0.5	1	0.999895	0.5	0	0	0.000105075	0.70707	0.833333	0.666667	0.555556
95774	6	953	old	0	0	1	2	0	0	9518	9515	0.999685	0	0.999895	0.99979	1	0.000105086	1	0.00021015	-0.000148606	0	0	0
93413	6	954	new	1	1	0	0	1	1	9518	9517	1	1	1	1	0	0	0	0	1	1	1	1
93412	6	954	old	1	1	0	0	1	1	9518	9517	1	1	1	1	0	0	0	0	1	1	1	1
180369	6	955	new	0	0	5	1	0	0	9518	9512	0.99937	0	0.999475	0.999895	1	0.000525376	1	0.000105119	-0.000235005	0	0	0
180368	6	955	old	0	0	6	1	0	0	9518	9511	0.999265	0	0.99937	0.999895	1	0.000630451	1	0.00010513	-0.000257448	0	0	0
111687	6	956	new	0.690909	361	288	35	0.911616	0.55624	9518	8834	0.966064	0.911616	0.968428	0.996054	0.0883838	0.031572	0.44376	0.00394633	0.697168	0.603275	0.690909	0.80833
111686	6	956	old	0.582278	368	500	28	0.929293	0.423963	9518	8622	0.944526	0.929293	0.945187	0.996763	0.0707071	0.0548125	0.576037	0.00323699	0.606561	0.475698	0.582278	0.750408
31751	6	957	new	0.271845	14	73	2	0.875	0.16092	9518	9429	0.99212	0.875	0.992317	0.999788	0.125	0.00768259	0.83908	0.000212067	0.373342	0.192308	0.271845	0.463576
31750	6	957	old	0.180645	14	125	2	0.875	0.100719	9518	9377	0.986657	0.875	0.986845	0.999787	0.125	0.0131551	0.899281	0.000213242	0.294314	0.122378	0.180645	0.344828
118079	6	958	new	0.744548	239	143	21	0.919231	0.625654	9518	9115	0.982769	0.919231	0.984554	0.997701	0.0807692	0.0154461	0.374346	0.0022986	0.750586	0.668345	0.744548	0.840366
118078	6	958	old	0.697452	219	149	41	0.842308	0.595109	9518	9109	0.980038	0.842308	0.983906	0.995519	0.157692	0.0160942	0.404891	0.00448087	0.698559	0.632217	0.697452	0.777699
123055	6	959	new	0.716279	385	267	38	0.910165	0.590491	9518	8828	0.967955	0.910165	0.970643	0.995714	0.0898345	0.0293568	0.409509	0.00428604	0.718564	0.635104	0.716279	0.821246
123054	6	959	old	0.690432	368	275	55	0.869976	0.572317	9518	8820	0.965329	0.869976	0.969764	0.993803	0.130024	0.0302364	0.427683	0.00619718	0.689488	0.614357	0.690432	0.788009
189893	6	960	new	0	0	2	1	0	0	9518	9515	0.999685	0	0.99979	0.999895	1	0.00021015	1	0.000105086	-0.000148606	0	0	0
189892	6	960	old	1	1	0	0	1	1	9518	9517	1	1	1	1	0	0	0	0	1	1	1	1
128199	6	961	new	0.461538	6	13	1	0.857143	0.315789	9518	9498	0.998529	0.857143	0.998633	0.999895	0.142857	0.00136684	0.684211	0.000105274	0.519764	0.361446	0.461538	0.638298
128198	6	961	old	0.428571	6	15	1	0.857143	0.285714	9518	9496	0.998319	0.857143	0.998423	0.999895	0.142857	0.00157712	0.714286	0.000105296	0.494325	0.32967	0.428571	0.612245
188859	6	962	new	0.727273	4	0	3	0.571429	1	9518	9511	0.999685	0.571429	1	0.999685	0.428571	0	0	0.000315325	0.75581	0.869565	0.727273	0.625
188858	6	962	old	0.714286	5	2	2	0.714286	0.714286	9518	9509	0.99958	0.714286	0.99979	0.99979	0.285714	0.000210283	0.285714	0.000210283	0.714075	0.714286	0.714286	0.714286
61473	6	963	new	0.578387	190	259	18	0.913462	0.423163	9518	9051	0.970897	0.913462	0.97218	0.998015	0.0865385	0.0278195	0.576837	0.00198478	0.610748	0.474052	0.578387	0.741608
61472	6	963	old	0.479791	184	375	24	0.884615	0.329159	9518	8935	0.958079	0.884615	0.959721	0.997321	0.115385	0.0402793	0.670841	0.00267887	0.525033	0.376432	0.479791	0.661395
167073	6	964	new	0.5	4	8	0	1	0.333333	9518	9506	0.999159	1	0.999159	1	0	0.000840866	0.666667	0	0.577107	0.384615	0.5	0.714286
167072	6	964	old	0.258065	4	23	0	1	0.148148	9518	9491	0.997584	1	0.997583	1	0	0.00241749	0.851852	0	0.384435	0.178571	0.258065	0.465116
143785	6	965	new	1	1	0	0	1	1	9518	9517	1	1	1	1	0	0	0	0	1	1	1	1
143784	6	965	old	1	1	0	0	1	1	9518	9517	1	1	1	1	0	0	0	0	1	1	1	1
71889	6	966	new	0.478261	22	46	2	0.916667	0.323529	9518	9448	0.994957	0.916667	0.995155	0.999788	0.0833333	0.00484517	0.676471	0.00021164	0.542962	0.371622	0.478261	0.670732
71888	6	966	old	0.389831	23	71	1	0.958333	0.244681	9518	9423	0.992435	0.958333	0.992522	0.999894	0.0416667	0.00747841	0.755319	0.000106112	0.48224	0.2875	0.389831	0.605263
22835	6	967	new	0.538462	14	10	14	0.5	0.583333	9518	9480	0.997478	0.5	0.998946	0.998525	0.5	0.00105374	0.416667	0.00147462	0.53881	0.564516	0.538462	0.514706
22834	6	967	old	0.434783	10	8	18	0.357143	0.555556	9518	9482	0.997268	0.357143	0.999157	0.998105	0.642857	0.000842993	0.444444	0.00189474	0.44415	0.5	0.434783	0.384615
30765	6	968	new	0.193548	3	25	0	1	0.107143	9518	9490	0.997373	1	0.997373	1	0	0.00262743	0.892857	0	0.326897	0.130435	0.193548	0.375
30764	6	968	old	0.103448	3	52	0	1	0.0545455	9518	9463	0.994537	1	0.994535	1	0	0.00546506	0.945455	0	0.232911	0.0672646	0.103448	0.223881
78163	6	969	new	0.226087	13	89	0	1	0.127451	9518	9416	0.990649	1	0.990637	1	0	0.00936349	0.872549	0	0.355327	0.154394	0.226087	0.422078
78162	6	969	old	0.181818	12	107	1	0.923077	0.10084	9518	9398	0.988653	0.923077	0.988743	0.999894	0.0769231	0.0112572	0.89916	0.000106394	0.30307	0.122699	0.181818	0.350877
110047	6	970	new	0.461538	12	21	7	0.631579	0.363636	9518	9478	0.997058	0.631579	0.997789	0.999262	0.368421	0.00221076	0.636364	0.000738007	0.477909	0.397351	0.461538	0.550459
110046	6	970	old	0.383562	14	40	5	0.736842	0.259259	9518	9459	0.995272	0.736842	0.995789	0.999472	0.263158	0.00421097	0.740741	0.000528318	0.435378	0.297872	0.383562	0.538462
138195	6	971	new	1	1	0	0	1	1	9518	9517	1	1	1	1	0	0	0	0	1	1	1	1
138194	6	971	old	1	1	0	0	1	1	9518	9517	1	1	1	1	0	0	0	0	1	1	1	1
186643	6	972	new	1	1	0	0	1	1	9518	9517	1	1	1	1	0	0	0	0	1	1	1	1
186642	6	972	old	1	1	0	0	1	1	9518	9517	1	1	1	1	0	0	0	0	1	1	1	1
71169	6	973	new	0.235294	4	26	0	1	0.133333	9518	9488	0.997268	1	0.997267	1	0	0.00273281	0.866667	0	0.364649	0.16129	0.235294	0.434783
71168	6	973	old	0.186047	4	35	0	1	0.102564	9518	9479	0.996323	1	0.996321	1	0	0.00367879	0.897436	0	0.319667	0.125	0.186047	0.363636
100015	6	974	new	0.555556	95	144	8	0.92233	0.39749	9518	9271	0.98403	0.92233	0.984705	0.999138	0.0776699	0.0152947	0.60251	0.000862162	0.599796	0.448536	0.555556	0.729647
100014	6	974	old	0.530973	90	146	13	0.873786	0.381356	9518	9269	0.983295	0.873786	0.984493	0.998599	0.126214	0.0155072	0.618644	0.00140056	0.571058	0.429799	0.530973	0.694444
189535	6	975	new	0.222222	2	14	0	1	0.125	9518	9502	0.998529	1	0.998529	1	0	0.00147121	0.875	0	0.353293	0.151515	0.222222	0.416667
189534	6	975	old	0.266667	2	11	0	1	0.153846	9518	9505	0.998844	1	0.998844	1	0	0.00115595	0.846154	0	0.392006	0.185185	0.266667	0.47619
26921	6	976	new	0.222222	1	7	0	1	0.125	9518	9510	0.999265	1	0.999264	1	0	0.000735526	0.875	0	0.353423	0.151515	0.222222	0.416667
26920	6	976	old	0.153846	1	11	0	1	0.0833333	9518	9506	0.998844	1	0.998844	1	0	0.00115583	0.916667	0	0.288508	0.102041	0.153846	0.3125
36733	6	977	new	0	0	1	1	0	0	9518	9516	0.99979	0	0.999895	0.999895	1	0.000105075	1	0.000105075	-0.000105075	0	0	0
36732	6	977	old	1	1	0	0	1	1	9518	9517	1	1	1	1	0	0	0	0	1	1	1	1
155655	6	978	new	0.377049	23	75	1	0.958333	0.234694	9518	9419	0.992015	0.958333	0.9921	0.999894	0.0416667	0.00789973	0.765306	0.000106157	0.472186	0.276442	0.377049	0.592784
155654	6	978	old	0.285714	21	102	3	0.875	0.170732	9518	9392	0.988968	0.875	0.989256	0.999681	0.125	0.0107436	0.829268	0.000319319	0.383771	0.203488	0.285714	0.479452
96269	6	979	new	0.5	1	2	0	1	0.333333	9518	9515	0.99979	1	0.99979	1	0	0.00021015	0.666667	0	0.57729	0.384615	0.5	0.714286
96268	6	979	old	0.222222	1	7	0	1	0.125	9518	9510	0.999265	1	0.999264	1	0	0.000735526	0.875	0	0.353423	0.151515	0.222222	0.416667
107185	6	980	new	0.4	5	15	0	1	0.25	9518	9498	0.998424	1	0.998423	1	0	0.00157679	0.75	0	0.499606	0.294118	0.4	0.625
107184	6	980	old	0.25641	5	29	0	1	0.147059	9518	9484	0.996953	1	0.996952	1	0	0.00304846	0.852941	0	0.382898	0.177305	0.25641	0.462963
40309	6	981	new	0.468498	145	316	13	0.917722	0.314534	9518	9044	0.965434	0.917722	0.966239	0.998565	0.0822785	0.0337607	0.685466	0.00143535	0.526086	0.362138	0.468498	0.663312
40308	6	981	old	0.460237	136	297	22	0.860759	0.314088	9518	9063	0.966485	0.860759	0.968269	0.997578	0.139241	0.0317308	0.685912	0.00242157	0.508311	0.359788	0.460237	0.638498
54937	6	982	new	0.5	1	2	0	1	0.333333	9518	9515	0.99979	1	0.99979	1	0	0.00021015	0.666667	0	0.57729	0.384615	0.5	0.714286
54936	6	982	old	0	0	1	1	0	0	9518	9516	0.99979	0	0.999895	0.999895	1	0.000105075	1	0.000105075	-0.000105075	0	0	0
151181	6	983	new	0.484211	46	86	12	0.793103	0.348485	9518	9374	0.989704	0.793103	0.990909	0.998722	0.206897	0.00909091	0.651515	0.0012785	0.521741	0.392491	0.484211	0.631868
151180	6	983	old	0.352941	45	152	13	0.775862	0.228426	9518	9308	0.982664	0.775862	0.983932	0.998605	0.224138	0.0160677	0.771574	0.0013947	0.415328	0.265957	0.352941	0.524476
74445	6	984	new	1	1	0	0	1	1	9518	9517	1	1	1	1	0	0	0	0	1	1	1	1
74444	6	984	old	1	1	0	0	1	1	9518	9517	1	1	1	1	0	0	0	0	1	1	1	1
192613	6	985	new	0.421365	71	191	4	0.946667	0.270992	9518	9252	0.979513	0.946667	0.979773	0.999568	0.0533333	0.0202266	0.729008	0.000432152	0.500657	0.316118	0.421365	0.631673
192612	6	985	old	0.375	63	198	12	0.84	0.241379	9518	9245	0.977937	0.84	0.979032	0.998704	0.16	0.0209679	0.758621	0.00129632	0.443436	0.281501	0.375	0.561497
13093	6	986	new	0.047619	1	40	0	1	0.0243902	9518	9477	0.995797	1	0.995797	1	0	0.00420301	0.97561	0	0.155845	0.030303	0.047619	0.111111
13092	6	986	old	0.0833333	1	22	0	1	0.0434783	9518	9495	0.997689	1	0.997688	1	0	0.00231165	0.956522	0	0.208273	0.0537634	0.0833333	0.185185
74493	6	987	new	0.677966	60	50	7	0.895522	0.545455	9518	9401	0.994011	0.895522	0.99471	0.999256	0.104478	0.00529045	0.454545	0.000744048	0.696361	0.591716	0.677966	0.793651
74492	6	987	old	0.540084	64	106	3	0.955224	0.376471	9518	9345	0.988548	0.955224	0.988784	0.999679	0.0447761	0.0112157	0.623529	0.000320924	0.595893	0.42838	0.540084	0.730594
193423	6	988	new	0.1	1	15	3	0.25	0.0625	9518	9499	0.998109	0.25	0.998423	0.999684	0.75	0.00157662	0.9375	0.000315723	0.12429	0.0735294	0.1	0.15625
193422	6	988	old	0.0363636	1	50	3	0.25	0.0196078	9518	9464	0.994432	0.25	0.994745	0.999683	0.75	0.00525541	0.980392	0.00031689	0.0687121	0.0240385	0.0363636	0.0746269
32133	6	989	new	0.662791	114	86	30	0.791667	0.57	9518	9288	0.987813	0.791667	0.990826	0.99678	0.208333	0.00917431	0.43	0.00321958	0.665959	0.603814	0.662791	0.734536
32132	6	989	old	0.546667	123	183	21	0.854167	0.401961	9518	9191	0.978567	0.854167	0.980478	0.99772	0.145833	0.0195221	0.598039	0.00227964	0.577574	0.449561	0.546667	0.697279
178597	6	990	new	0.564103	11	13	4	0.733333	0.458333	9518	9490	0.998214	0.733333	0.998632	0.999579	0.266667	0.00136799	0.541667	0.000421319	0.578944	0.495495	0.564103	0.654762
178596	6	990	old	0.486486	9	13	6	0.6	0.409091	9518	9490	0.998004	0.6	0.998632	0.999368	0.4	0.00136799	0.590909	0.000631845	0.494486	0.436893	0.486486	0.54878
56157	6	991	new	0.5	1	0	2	0.333333	1	9518	9515	0.99979	0.333333	1	0.99979	0.666667	0	0	0.00021015	0.57729	0.714286	0.5	0.384615
56156	6	991	old	0.25	1	4	2	0.333333	0.2	9518	9511	0.99937	0.333333	0.99958	0.99979	0.666667	0.000420389	0.8	0.000210239	0.2579	0.217391	0.25	0.294118
217	6	992	new	0.15859	18	190	1	0.947368	0.0865385	9518	9309	0.979933	0.947368	0.979998	0.999893	0.0526316	0.0200021	0.913462	0.000107411	0.283113	0.105758	0.15859	0.316901
216	6	992	old	0.10411	19	327	0	1	0.0549133	9518	9172	0.965644	1	0.965575	1	0	0.0344247	0.945087	0	0.230267	0.067712	0.10411	0.225118
85117	6	993	new	0.128713	13	176	0	1	0.0687831	9518	9329	0.981509	1	0.981483	1	0	0.0185166	0.931217	0	0.259826	0.0845254	0.128713	0.26971
85116	6	993	old	0.230088	13	87	0	1	0.13	9518	9418	0.990859	1	0.990847	1	0	0.00915308	0.87	0	0.358901	0.157385	0.230088	0.427632
143993	6	994	new	0.491468	144	287	11	0.929032	0.334107	9518	9076	0.968691	0.929032	0.969347	0.998789	0.0709677	0.0306526	0.665893	0.00121052	0.54687	0.383183	0.491468	0.685062
143992	6	994	old	0.420268	141	375	14	0.909677	0.273256	9518	8988	0.95913	0.909677	0.959949	0.998445	0.0903226	0.0400513	0.726744	0.00155521	0.486084	0.317711	0.420268	0.620599
34737	6	995	new	0.293233	39	186	2	0.95122	0.173333	9518	9291	0.980248	0.95122	0.980374	0.999785	0.0487805	0.0196265	0.826667	0.000215216	0.401591	0.207226	0.293233	0.501285
34736	6	995	old	0.211111	38	281	3	0.926829	0.119122	9518	9196	0.970162	0.926829	0.970349	0.999674	0.0731707	0.0296507	0.880878	0.000326122	0.326468	0.144267	0.211111	0.393375
63481	6	996	new	0.70922	150	112	11	0.931677	0.572519	9518	9245	0.987077	0.931677	0.98803	0.998812	0.068323	0.0119696	0.427481	0.00118842	0.724884	0.620347	0.70922	0.827815
63480	6	996	old	0.605932	143	168	18	0.888199	0.459807	9518	9189	0.980458	0.888199	0.982046	0.998045	0.111801	0.0179545	0.540193	0.00195503	0.631224	0.508897	0.605932	0.748691
39665	6	997	new	0.8	4	1	1	0.8	0.8	9518	9512	0.99979	0.8	0.999895	0.999895	0.2	0.000105119	0.2	0.000105119	0.799895	0.8	0.8	0.8
39664	6	997	old	0.5	2	1	3	0.4	0.666667	9518	9512	0.99958	0.4	0.999895	0.999685	0.6	0.000105119	0.333333	0.000315292	0.516208	0.588235	0.5	0.434783
99661	6	998	new	0.673317	540	481	43	0.926244	0.528893	9518	8454	0.944946	0.926244	0.946167	0.994939	0.0737564	0.0538332	0.471107	0.00506061	0.676016	0.57853	0.673317	0.805249
99660	6	998	old	0.598776	538	676	45	0.922813	0.443163	9518	8259	0.924249	0.922813	0.924342	0.994581	0.077187	0.0756575	0.556837	0.00541908	0.608964	0.494576	0.598776	0.758601
166867	6	999	new	0.444444	52	124	6	0.896552	0.295455	9518	9336	0.986342	0.896552	0.986892	0.999358	0.103448	0.0131078	0.704545	0.000642261	0.510343	0.341207	0.444444	0.637255
166866	6	999	old	0.363636	52	176	6	0.896552	0.22807	9518	9284	0.980878	0.896552	0.981395	0.999354	0.103448	0.0186047	0.77193	0.000645856	0.446841	0.268041	0.363636	0.565217
180953	6	1000	new	0.405594	29	78	7	0.805556	0.271028	9518	9404	0.99107	0.805556	0.991774	0.999256	0.194444	0.00822611	0.728972	0.00074381	0.464226	0.3125	0.405594	0.577689
[truncated: 198,001+ more rows]

## Sheet: Figs 7,8 - TAAF MAE first 100
id	size	r	mae_dgex	mae_taaf	diff
0	6	1	84.76	51.24	-33.52
1	6	2	71.37	66.35	-5.02
2	6	3	112.02	96.36	-15.66
3	6	4	140.81	93.08	-47.73
4	6	5	121.11	62.64	-58.47
5	6	6	135.06	96.6	-38.46
6	6	7	120.41	79.44	-40.97
7	6	8	49.47	38.02	-11.45
8	6	9	134.12	68.3	-65.82
9	6	10	99.11	77.12	-21.99
10	6	11	136.55	91.93	-44.62
11	6	12	101.37	64.93	-36.44
12	6	13	129.84	65.96	-63.88
13	6	14	73.2	51.14	-22.06
14	6	15	109.72	72.23	-37.49
15	6	16	138.24	75.89	-62.35
16	6	17	147.18	94.59	-52.59
17	6	18	151.37	93.5	-57.87
18	6	19	210.44	223.52	13.08
19	6	20	228.44	221.86	-6.58
20	6	21	110.98	73.67	-37.31
21	6	22	69.71	48.29	-21.42
22	6	23	168.41	101.66	-66.75
23	6	24	89.4	50.44	-38.96
24	6	25	86.85	57.97	-28.88
25	6	26	304.74	138.16	-166.58
26	6	27	213.73	105.39	-108.34
27	6	28	120.15	70.93	-49.22
28	6	29	63.61	48.02	-15.59
29	6	30	68.2	52.6	-15.6
30	6	31	78.73	52.77	-25.96
31	6	32	168.21	116.96	-51.25
32	6	33	108.8	108.93	0.13
33	6	34	190.61	109.15	-81.46
34	6	35	40.18	31.99	-8.19
35	6	36	81.42	66.53	-14.89
36	6	37	243.17	179.62	-63.55
37	6	38	171.94	107.88	-64.06
38	6	39	199.04	110.58	-88.46
39	6	40	110.76	65.66	-45.1
40	6	41	57.89	47.55	-10.34
41	6	42	159.34	126.85	-32.49
42	6	43	120.79	91.43	-29.36
43	6	44	147.2	79.95	-67.25
44	6	45	91.62	73.43	-18.19
45	6	46	55.87	36.92	-18.95
46	6	47	132.45	78.08	-54.37
47	6	48	119.28	81.49	-37.79
48	6	49	93.68	74.15	-19.53
49	6	50	216.81	148.39	-68.42
50	6	51	114.68	86.93	-27.75
51	6	52	91.29	55.23	-36.06
52	6	53	278.25	134.63	-143.62
53	6	54	113.16	81.86	-31.3
54	6	55	122.33	101.3	-21.03
55	6	56	85.72	65.91	-19.81
56	6	57	129.49	84.95	-44.54
57	6	58	162.04	91.19	-70.85
58	6	59	98.69	84.1	-14.59
59	6	60	257.51	171.72	-85.79
60	6	61	98.79	66.16	-32.63
61	6	62	252.12	171.83	-80.29
62	6	63	94.2	81.25	-12.95
63	6	64	178.2	88.54	-89.66
64	6	65	94.31	63.87	-30.44
65	6	66	237.52	149.3	-88.22
66	6	67	51.32	32.34	-18.98
67	6	68	93.22	47.12	-46.1
68	6	69	150.35	90.41	-59.94
69	6	70	196.25	161.68	-34.57
70	6	71	159.63	77.53	-82.1
71	6	72	130.36	106.48	-23.88
72	6	73	207.67	110.84	-96.83
73	6	74	143.32	81.13	-62.19
74	6	75	134.69	48.52	-86.17
75	6	76	132.13	91.73	-40.4
76	6	77	168.11	137	-31.11
77	6	78	188.14	82.5	-105.64
78	6	79	84.65	57.35	-27.3
79	6	80	139.12	83.46	-55.66
80	6	81	127.77	75.68	-52.09
81	6	82	111.4	80.12	-31.28
82	6	83	248.09	185.29	-62.8
83	6	84	172.7	134.57	-38.13
84	6	85	270.34	176.19	-94.15
85	6	86	121.16	88.5	-32.66
86	6	87	104.39	72.74	-31.65
87	6	88	103.29	58.19	-45.1
88	6	89	160.63	93.28	-67.35
89	6	90	252.69	154.19	-98.5
90	6	91	140.42	91.78	-48.64
91	6	92	101.19	60.52	-40.67
92	6	93	83.89	60.87	-23.02
93	6	94	120.68	97.31	-23.37
94	6	95	110.45	64.27	-46.18
95	6	96	57.21	38.53	-18.68
96	6	97	263.81	187.31	-76.5
97	6	98	166.48	102.52	-63.96
98	6	99	131.27	92.13	-39.14
99	6	100	87.19	61	-26.19
100	6	101	84.92	63.17	-21.75
101	6	102	66.82	62.15	-4.67
102	6	103	83.54	88.2	4.66
103	6	104	112.37	81.17	-31.2
104	6	105	147.75	106.17	-41.58
105	6	106	94.6	60.84	-33.76
106	6	107	147.64	120.36	-27.28
107	6	108	144.55	137.45	-7.1
108	6	109	85.18	60.89	-24.29
109	6	110	73.82	49.3	-24.52
110	6	111	125.7	75.18	-50.52
111	6	112	105.26	87.1	-18.16
112	6	113	162.25	88.78	-73.47
113	6	114	236.05	125.65	-110.4
114	6	115	92.34	68.64	-23.7
115	6	116	100.06	61.01	-39.05
116	6	117	241.34	228.04	-13.3
117	6	118	133.29	102.88	-30.41
118	6	119	138.11	103.68	-34.43
119	6	120	114.96	67.56	-47.4
120	6	121	170.9	138.88	-32.02
121	6	122	87.03	54.31	-32.72
122	6	123	82.43	65.12	-17.31
123	6	124	74.9	45.65	-29.25
124	6	125	99.73	65.9	-33.83
125	6	126	279.42	115.7	-163.72
126	6	127	179.37	141.84	-37.53
127	6	128	191.27	140.81	-50.46
128	6	129	51.27	34.57	-16.7
129	6	130	105.06	63.25	-41.81
130	6	131	137.47	99.34	-38.13
131	6	132	233.76	153.4	-80.36
132	6	133	106.17	91.48	-14.69
133	6	134	127.83	86.23	-41.6
134	6	135	159.12	110.43	-48.69
135	6	136	156.46	113.52	-42.94
136	6	137	244.84	201.01	-43.83
137	6	138	77.99	67.18	-10.81
138	6	139	167.67	108.25	-59.42
139	6	140	287.24	228.13	-59.11
140	6	141	103.22	66.98	-36.24
141	6	142	177.48	129.27	-48.21
142	6	143	153.52	99.81	-53.71
143	6	144	149.9	86.53	-63.37
144	6	145	104.92	70.74	-34.18
145	6	146	85.22	56.58	-28.64
146	6	147	112.66	78.51	-34.15
147	6	148	68.33	66.01	-2.32
148	6	149	218.2	132.84	-85.36
149	6	150	136.62	86.26	-50.36
150	6	151	213.49	196.41	-17.08
151	6	152	159.36	109.07	-50.29
152	6	153	138.77	109.85	-28.92
153	6	154	218.33	171.67	-46.66
154	6	155	107.41	64.59	-42.82
155	6	156	89.61	49.62	-39.99
156	6	157	239.03	180.1	-58.93
157	6	158	65.63	49.84	-15.79
158	6	159	120.8	74.85	-45.95
159	6	160	186.48	130.62	-55.86
160	6	161	175.49	161.73	-13.76
161	6	162	101.47	68.71	-32.76
162	6	163	141.86	103.89	-37.97
163	6	164	152.21	106.96	-45.25
164	6	165	154.16	113.39	-40.77
165	6	166	86.79	68.24	-18.55
166	6	167	130.76	122.15	-8.61
167	6	168	56.28	38.63	-17.65
168	6	169	79.27	59.62	-19.65
169	6	170	127.66	78.2	-49.46
170	6	171	117.69	78.68	-39.01
171	6	172	95.86	75.19	-20.67
172	6	173	182.16	96.08	-86.08
173	6	174	89.77	69.24	-20.53
174	6	175	62.01	49.87	-12.14
175	6	176	149.69	74.04	-75.65
176	6	177	94.29	72.55	-21.74
177	6	178	97.12	70.39	-26.73
178	6	179	115.15	62.68	-52.47
179	6	180	57.1	53.49	-3.61
180	6	181	82.3	53.07	-29.23
181	6	182	112.49	68.31	-44.18
182	6	183	192.12	133.93	-58.19
183	6	184	132.35	100.16	-32.19
184	6	185	146.74	122.43	-24.31
185	6	186	153.96	95.68	-58.28
186	6	187	143.51	94.3	-49.21
187	6	188	132.75	84.39	-48.36
188	6	189	81.68	56.27	-25.41
189	6	190	111.59	99.57	-12.02
190	6	191	208.99	172.32	-36.67
191	6	192	58.58	40.77	-17.81
192	6	193	108.56	85.46	-23.1
193	6	194	91.57	69.09	-22.48
194	6	195	205.49	134.9	-70.59
195	6	196	235.36	136.31	-99.05
196	6	197	92.74	60.65	-32.09
197	6	198	272.53	174.15	-98.38
198	6	199	81.65	55.64	-26.01
199	6	200	222.05	99.62	-122.43
200	6	201	153.22	98.18	-55.04
201	6	202	144.54	78.57	-65.97
202	6	203	92.74	52.78	-39.96
203	6	204	91.1	66.67	-24.43
204	6	205	59.72	41.73	-17.99
205	6	206	92.32	68.17	-24.15
206	6	207	134.96	101.76	-33.2
207	6	208	205.31	176.08	-29.23
208	6	209	256.35	173.36	-82.99
209	6	210	116.49	64.59	-51.9
210	6	211	153.59	73.76	-79.83
211	6	212	161.69	88.15	-73.54
212	6	213	85.03	56.4	-28.63
213	6	214	99.12	75.35	-23.77
214	6	215	112.53	91.86	-20.67
215	6	216	100.06	62.23	-37.83
216	6	217	271.66	218.35	-53.31
217	6	218	149.53	87.64	-61.89
218	6	219	79.28	49.11	-30.17
219	6	220	210.33	170.68	-39.65
220	6	221	74.17	65.42	-8.75
221	6	222	222.38	179.99	-42.39
222	6	223	144.4	84.42	-59.98
223	6	224	83.26	47.8	-35.46
224	6	225	138.65	80.71	-57.94
225	6	226	68.09	40.42	-27.67
226	6	227	168.9	103.79	-65.11
227	6	228	144.45	78.84	-65.61
228	6	229	181.17	85.36	-95.81
229	6	230	159.63	96.8	-62.83
230	6	231	73.51	57.79	-15.72
231	6	232	111.55	78.65	-32.9
232	6	233	146.13	72.88	-73.25
233	6	234	104.49	64.14	-40.35
234	6	235	153.2	100.41	-52.79
235	6	236	136.63	95.75	-40.88
236	6	237	104.48	62.61	-41.87
237	6	238	177.07	100.61	-76.46
238	6	239	113.4	81.5	-31.9
239	6	240	238.71	180.97	-57.74
240	6	241	158.44	70.16	-88.28
241	6	242	321.5	255.23	-66.27
242	6	243	168.94	115	-53.94
243	6	244	157.85	102.77	-55.08
244	6	245	242.45	113.06	-129.39
245	6	246	133.68	78.08	-55.6
246	6	247	231.01	161.29	-69.72
247	6	248	130.95	94.64	-36.31
248	6	249	94.94	75.16	-19.78
249	6	250	160.16	106.21	-53.95
250	6	251	151.41	77.55	-73.86
251	6	252	109.09	72.86	-36.23
252	6	253	99.28	59.32	-39.96
253	6	254	171.84	118.16	-53.68
254	6	255	154.39	82.84	-71.55
255	6	256	174.94	105.28	-69.66
256	6	257	198.48	107.55	-90.93
257	6	258	68.69	48.59	-20.1
258	6	259	114.28	68.82	-45.46
259	6	260	354	233.85	-120.15
260	6	261	110.06	81.7	-28.36
261	6	262	77.33	62.4	-14.93
262	6	263	167.3	109.59	-57.71
263	6	264	141.12	100.84	-40.28
264	6	265	143.44	91.11	-52.33
265	6	266	94.23	47.84	-46.39
266	6	267	52.72	37.13	-15.59
267	6	268	199.4	143.05	-56.35
268	6	269	77.33	43.37	-33.96
269	6	270	84.21	64.25	-19.96
270	6	271	200.39	127.95	-72.44
271	6	272	180.48	159.11	-21.37
272	6	273	199.62	130.15	-69.47
273	6	274	128.32	73.26	-55.06
274	6	275	171.37	114.69	-56.68
275	6	276	172.9	138.53	-34.37
276	6	277	142.36	76.35	-66.01
277	6	278	245.17	163.89	-81.28
278	6	279	123.36	76.31	-47.05
279	6	280	210.28	124.72	-85.56
280	6	281	62.72	36.75	-25.97
281	6	282	180.43	122.24	-58.19
282	6	283	170.95	123.36	-47.59
283	6	284	118.4	78.39	-40.01
284	6	285	150.22	112.08	-38.14
285	6	286	110.4	63.37	-47.03
286	6	287	55.42	42.64	-12.78
287	6	288	92.62	51.85	-40.77
288	6	289	143.59	79.26	-64.33
289	6	290	361.46	224.99	-136.47
290	6	291	88.7	59.12	-29.58
291	6	292	143.94	63.31	-80.63
292	6	293	81.1	55.52	-25.58
293	6	294	68.08	45.88	-22.2
294	6	295	62.47	46.3	-16.17
295	6	296	288.28	184.49	-103.79
296	6	297	118.54	90.56	-27.98
297	6	298	93.26	47.73	-45.53
298	6	299	221.66	160.4	-61.26
299	6	300	61.06	42.24	-18.82
300	6	301	111.28	68.55	-42.73
301	6	302	82.72	59.41	-23.31
302	6	303	70.04	68.38	-1.66
303	6	304	344.81	212.59	-132.22
304	6	305	172.12	107.39	-64.73
305	6	306	91.22	58.58	-32.64
306	6	307	237.14	160.31	-76.83
307	6	308	178.91	93.9	-85.01
308	6	309	172.91	106.64	-66.27
309	6	310	116.65	85	-31.65
310	6	311	78.93	51.12	-27.81
311	6	312	185.55	86.88	-98.67
312	6	313	202.25	120.75	-81.5
313	6	314	184.39	116.61	-67.78
314	6	315	67.65	58.11	-9.54
315	6	316	140.49	94.64	-45.85
316	6	317	99.18	54.77	-44.41
317	6	318	136.67	77.65	-59.02
318	6	319	119.26	89.35	-29.91
319	6	320	120.12	82.87	-37.25
320	6	321	161.8	117.96	-43.84
321	6	322	104.89	69.68	-35.21
322	6	323	86.78	68.52	-18.26
323	6	324	166.25	109.62	-56.63
324	6	325	63.96	46.87	-17.09
325	6	326	147.82	128.83	-18.99
326	6	327	105.84	89.67	-16.17
327	6	328	185.35	146.93	-38.42
328	6	329	76.84	40.57	-36.27
329	6	330	177.14	104.23	-72.91
330	6	331	287.77	147.09	-140.68
331	6	332	131.17	82.7	-48.47
332	6	333	109.55	66.09	-43.46
333	6	334	116.75	60.38	-56.37
334	6	335	128.76	81.26	-47.5
335	6	336	76.67	51.67	-25
336	6	337	187.76	152.71	-35.05
337	6	338	156.55	93.12	-63.43
338	6	339	114.75	75.68	-39.07
339	6	340	66.65	50.4	-16.25
340	6	341	171.08	111.27	-59.81
341	6	342	123.55	71.93	-51.62
342	6	343	120.34	77.36	-42.98
343	6	344	126.66	81.21	-45.45
344	6	345	93.93	56.2	-37.73
345	6	346	151.66	93.46	-58.2
346	6	347	133.7	74.43	-59.27
347	6	348	97.17	50.07	-47.1
348	6	349	184.97	82.29	-102.68
349	6	350	184.43	144.17	-40.26
350	6	351	84.95	55.76	-29.19
351	6	352	129.52	106.79	-22.73
352	6	353	81.28	74.42	-6.86
353	6	354	120.92	79.29	-41.63
354	6	355	164.86	106.29	-58.57
355	6	356	232.33	156.47	-75.86
356	6	357	100.62	63.24	-37.38
357	6	358	275.23	170.07	-105.16
358	6	359	104.3	70.74	-33.56
359	6	360	139.73	102.75	-36.98
360	6	361	76.93	52.5	-24.43
361	6	362	85.59	62.11	-23.48
362	6	363	222.44	177.73	-44.71
363	6	364	45.87	32.91	-12.96
364	6	365	117.48	62.28	-55.2
365	6	366	133.43	94.89	-38.54
366	6	367	128.65	79.85	-48.8
367	6	368	121.44	66.37	-55.07
368	6	369	148.42	86.06	-62.36
369	6	370	93.68	60.83	-32.85
370	6	371	127.61	73.85	-53.76
371	6	372	186.28	128.28	-58
372	6	373	107.66	93	-14.66
373	6	374	180.36	130.3	-50.06
374	6	375	165.65	114.24	-51.41
375	6	376	83.89	58.86	-25.03
376	6	377	190.77	101.88	-88.89
377	6	378	165.04	200.51	35.47
378	6	379	55.96	44.85	-11.11
379	6	380	125.48	78.09	-47.39
380	6	381	102.52	75.64	-26.88
381	6	382	124.07	96.58	-27.49
382	6	383	188.35	98.25	-90.1
383	6	384	135.69	81.45	-54.24
384	6	385	108.88	61.92	-46.96
385	6	386	231.49	165.12	-66.37
386	6	387	171.7	128.66	-43.04
387	6	388	93.58	70.79	-22.79
388	6	389	181.39	108.48	-72.91
389	6	390	134.56	93.45	-41.11
390	6	391	93.78	62.02	-31.76
391	6	392	172.73	111.14	-61.59
392	6	393	183.58	110.8	-72.78
393	6	394	147.55	141.04	-6.51
394	6	395	196.86	118.1	-78.76
395	6	396	167.25	101.97	-65.28
396	6	397	63.33	49.29	-14.04
397	6	398	60.32	44.36	-15.96
398	6	399	194.76	146.5	-48.26
399	6	400	199.35	119.78	-79.57
400	6	401	660.67	488.35	-172.32
401	6	402	112.64	52.89	-59.75
402	6	403	169.58	127.76	-41.82
403	6	404	103.11	69.47	-33.64
404	6	405	89.27	50.69	-38.58
405	6	406	66.55	36.92	-29.63
406	6	407	127.05	76.59	-50.46
407	6	408	157.86	120.5	-37.36
408	6	409	150.19	92.56	-57.63
409	6	410	172.68	119	-53.68
410	6	411	118.41	80.34	-38.07
411	6	412	125.46	92.92	-32.54
412	6	413	154.09	93.47	-60.62
413	6	414	143.31	84.03	-59.28
414	6	415	55.76	32.15	-23.61
415	6	416	78.38	50.96	-27.42
416	6	417	206.65	99.1	-107.55
417	6	418	82.42	58.17	-24.25
418	6	419	68.52	51.02	-17.5
419	6	420	72.81	40.22	-32.59
420	6	421	240.87	136.66	-104.21
421	6	422	187.27	136.06	-51.21
422	6	423	101.8	58.6	-43.2
423	6	424	249.67	117.49	-132.18
424	6	425	130.8	99.87	-30.93
425	6	426	293.7	174.58	-119.12
426	6	427	269.51	148.01	-121.5
427	6	428	189.7	128.95	-60.75
428	6	429	175.87	100.69	-75.18
429	6	430	78.8	47.33	-31.47
430	6	431	126.41	97.17	-29.24
431	6	432	192.63	123.63	-69
432	6	433	425.25	391.88	-33.37
433	6	434	126.98	80.99	-45.99
434	6	435	119.34	68.47	-50.87
435	6	436	189.39	83.16	-106.23
436	6	437	106.87	54.25	-52.62
437	6	438	140.66	96.39	-44.27
438	6	439	156.77	94.56	-62.21
439	6	440	200.71	153.95	-46.76
440	6	441	140.72	69.98	-70.74
441	6	442	102.3	74.13	-28.17
442	6	443	34.7	29.1	-5.6
443	6	444	109.38	75.31	-34.07
444	6	445	60.67	50.11	-10.56
445	6	446	117.18	72.81	-44.37
446	6	447	157.68	94.08	-63.6
447	6	448	97.6	60.28	-37.32
448	6	449	144.34	66.27	-78.07
449	6	450	159.16	112.95	-46.21
450	6	451	135.55	80.57	-54.98
451	6	452	79.02	58.79	-20.23
452	6	453	207.08	120.65	-86.43
453	6	454	117.93	83.88	-34.05
454	6	455	266.47	165.39	-101.08
455	6	456	168.94	93.53	-75.41
456	6	457	231.05	90.02	-141.03
457	6	458	157.29	138.5	-18.79
458	6	459	103.31	69.16	-34.15
459	6	460	148.83	107.69	-41.14
460	6	461	157.41	82.23	-75.18
461	6	462	66.28	55.22	-11.06
462	6	463	320.91	201.36	-119.55
463	6	464	91.81	58.48	-33.33
464	6	465	92.42	59.42	-33
465	6	466	278.44	182.04	-96.4
466	6	467	112.58	80.13	-32.45
467	6	468	101.14	67.62	-33.52
468	6	469	127.52	83.32	-44.2
469	6	470	123.42	86.46	-36.96
470	6	471	66.89	40.44	-26.45
471	6	472	154.08	78.05	-76.03
472	6	473	166.19	103.29	-62.9
473	6	474	46.13	33.36	-12.77
474	6	475	88.21	57.52	-30.69
475	6	476	199.15	124.43	-74.72
476	6	477	135.84	89.79	-46.05
477	6	478	190.62	104.17	-86.45
478	6	479	189.3	126.99	-62.31
479	6	480	235.31	142.03	-93.28
480	6	481	221.78	143.83	-77.95
481	6	482	173.31	105.01	-68.3
482	6	483	226.78	129.85	-96.93
483	6	484	96.67	63.98	-32.69
484	6	485	84.51	36.85	-47.66
485	6	486	153.49	90.93	-62.56
486	6	487	131.49	87.41	-44.08
487	6	488	120.94	72.3	-48.64
488	6	489	157.63	108.92	-48.71
489	6	490	154.16	113.06	-41.1
490	6	491	120.54	81.48	-39.06
491	6	492	80.58	57.33	-23.25
492	6	493	177.51	96.33	-81.18
493	6	494	70.95	61.88	-9.07
494	6	495	196.98	148.17	-48.81
495	6	496	247.06	198.31	-48.75
496	6	497	292.87	129.1	-163.77
497	6	498	128.49	86.55	-41.94
498	6	499	131.87	100.39	-31.48
499	6	500	146.44	109.21	-37.23
500	6	501	54.66	43.32	-11.34
501	6	502	160.56	134.68	-25.88
502	6	503	114.94	70.56	-44.38
503	6	504	171.74	130.44	-41.3
504	6	505	115.1	78.84	-36.26
505	6	506	117.62	95.36	-22.26
506	6	507	160.55	142.61	-17.94
507	6	508	156.8	118.2	-38.6
508	6	509	209.19	146.28	-62.91
509	6	510	97.96	67.43	-30.53
510	6	511	72.97	48.41	-24.56
511	6	512	92.29	64.72	-27.57
512	6	513	213	117.87	-95.13
513	6	514	45.95	34.6	-11.35
514	6	515	163.61	117.7	-45.91
515	6	516	201.13	140.8	-60.33
516	6	517	95.63	79.33	-16.3
517	6	518	91.37	67.55	-23.82
518	6	519	108.04	86.86	-21.18
519	6	520	153.94	119.09	-34.85
520	6	521	195.97	109.06	-86.91
521	6	522	105.69	67.63	-38.06
522	6	523	124.18	76.15	-48.03
523	6	524	157.4	95.63	-61.77
524	6	525	155.39	95.76	-59.63
525	6	526	155.55	80.63	-74.92
526	6	527	167.26	131.5	-35.76
527	6	528	232.2	245.69	13.49
528	6	529	218.67	148.33	-70.34
529	6	530	299.53	208.66	-90.87
530	6	531	394.97	267.19	-127.78
531	6	532	125.92	79.9	-46.02
532	6	533	57.94	40.75	-17.19
533	6	534	71.57	43.75	-27.82
534	6	535	76.04	52.54	-23.5
535	6	536	138.37	75.44	-62.93
536	6	537	141.1	83.16	-57.94
537	6	538	97.71	90.48	-7.23
538	6	539	85.12	66.64	-18.48
539	6	540	283.91	178.91	-105
540	6	541	132.13	74.91	-57.22
541	6	542	69.68	49.83	-19.85
542	6	543	152.12	88.15	-63.97
543	6	544	155.48	77.18	-78.3
544	6	545	206.94	146.55	-60.39
545	6	546	75.12	60.07	-15.05
546	6	547	190.13	114.62	-75.51
547	6	548	156.11	100.8	-55.31
548	6	549	124.39	80.87	-43.52
549	6	550	227.95	153.09	-74.86
550	6	551	78.92	61.76	-17.16
551	6	552	246.92	137.8	-109.12
552	6	553	159.74	107.65	-52.09
553	6	554	126.93	62.92	-64.01
554	6	555	133.47	62.04	-71.43
555	6	556	89.4	66.02	-23.38
556	6	557	96.23	70.46	-25.77
557	6	558	94.29	77.35	-16.94
558	6	559	183.34	102.73	-80.61
559	6	560	320.77	231.95	-88.82
560	6	561	205.75	185.75	-20
561	6	562	292.29	152.81	-139.48
562	6	563	43.36	25.99	-17.37
563	6	564	130.64	92.5	-38.14
564	6	565	135.43	101	-34.43
565	6	566	154.61	89.48	-65.13
566	6	567	146.16	132.44	-13.72
567	6	568	99.65	72.27	-27.38
568	6	569	97.56	68.32	-29.24
569	6	570	84.19	58.74	-25.45
570	6	571	134.33	84.17	-50.16
571	6	572	178.95	119.02	-59.93
572	6	573	135.48	100.96	-34.52
573	6	574	121.95	79.17	-42.78
574	6	575	123.19	88.45	-34.74
575	6	576	134.67	71.84	-62.83
576	6	577	108.48	70.47	-38.01
577	6	578	157.38	105.66	-51.72
578	6	579	117.43	81.97	-35.46
579	6	580	128.92	89.81	-39.11
580	6	581	85.1	56.65	-28.45
581	6	582	91.66	52.61	-39.05
582	6	583	144.05	81.13	-62.92
583	6	584	142.2	108.18	-34.02
584	6	585	103.75	48.63	-55.12
585	6	586	278.09	193.95	-84.14
586	6	587	138.29	118.13	-20.16
587	6	588	83.24	56.35	-26.89
588	6	589	117.49	88.74	-28.75
589	6	590	302.03	154.98	-147.05
590	6	591	74.86	51.27	-23.59
591	6	592	113.26	82.71	-30.55
592	6	593	145.03	107.09	-37.94
593	6	594	135.18	84.8	-50.38
594	6	595	160.08	92.29	-67.79
595	6	596	195.74	131.61	-64.13
596	6	597	174.52	95.87	-78.65
597	6	598	133.04	64.44	-68.6
598	6	599	194.17	194.56	0.39
599	6	600	304.37	192.64	-111.73
600	6	601	153.91	105.3	-48.61
601	6	602	167.81	139.43	-28.38
602	6	603	236.33	127.79	-108.54
603	6	604	92.59	62.96	-29.63
604	6	605	112.67	81.25	-31.42
605	6	606	105.56	87.94	-17.62
606	6	607	118.16	69.3	-48.86
607	6	608	104.5	65.57	-38.93
608	6	609	141.95	95.98	-45.97
609	6	610	113.72	73.26	-40.46
610	6	611	151.65	98.41	-53.24
611	6	612	103.9	75.86	-28.04
612	6	613	90.72	84.83	-5.89
613	6	614	178.61	91.71	-86.9
614	6	615	137.95	97.63	-40.32
615	6	616	37.51	30.02	-7.49
616	6	617	183.11	124.21	-58.9
617	6	618	182.81	122.76	-60.05
618	6	619	250.05	204.08	-45.97
619	6	620	147.06	96.69	-50.37
620	6	621	153.26	106.67	-46.59
621	6	622	88.57	47.01	-41.56
622	6	623	119.14	87.88	-31.26
623	6	624	70.29	53.42	-16.87
624	6	625	125.69	85.99	-39.7
625	6	626	215.63	189.34	-26.29
626	6	627	136.53	83.61	-52.92
627	6	628	73.33	53.61	-19.72
628	6	629	38.98	36.41	-2.57
629	6	630	209.84	107.15	-102.69
630	6	631	100.61	65.92	-34.69
631	6	632	146.3	79.41	-66.89
632	6	633	106.71	83.1	-23.61
633	6	634	99.74	57.59	-42.15
634	6	635	232.27	139.03	-93.24
635	6	636	136.44	123.51	-12.93
636	6	637	170.02	173.45	3.43
637	6	638	192.49	118.99	-73.5
638	6	639	316.26	302.06	-14.2
639	6	640	145.71	107.43	-38.28
640	6	641	687.5	590.88	-96.62
641	6	642	217.06	145.72	-71.34
642	6	643	161.73	94.88	-66.85
643	6	644	82.87	46.62	-36.25
644	6	645	77.15	55.26	-21.89
645	6	646	116	69.11	-46.89
646	6	647	95.47	44.49	-50.98
647	6	648	140.11	79.23	-60.88
648	6	649	212.79	139.48	-73.31
649	6	650	31.83	19.81	-12.02
650	6	651	121.2	89.32	-31.88
651	6	652	145.63	94.26	-51.37
652	6	653	107.11	79.07	-28.04
653	6	654	110.24	73.06	-37.18
654	6	655	126.21	88.43	-37.78
655	6	656	153.54	113.49	-40.05
656	6	657	99.45	78.32	-21.13
657	6	658	147.04	120.4	-26.64
658	6	659	128.24	108.66	-19.58
659	6	660	161.85	123.91	-37.94
660	6	661	90.67	50.26	-40.41
661	6	662	149.8	130.01	-19.79
662	6	663	73.85	54.38	-19.47
663	6	664	190.86	136.87	-53.99
664	6	665	87.78	100.67	12.89
665	6	666	124.67	105.7	-18.97
666	6	667	124.12	77.66	-46.46
667	6	668	373.7	205.73	-167.97
668	6	669	969.14	786.32	-182.82
669	6	670	193.05	124.14	-68.91
670	6	671	170.86	116.53	-54.33
671	6	672	104.24	65.09	-39.15
672	6	673	153.38	93.28	-60.1
673	6	674	130.16	76.59	-53.57
674	6	675	121.42	66.95	-54.47
675	6	676	144.22	95.94	-48.28
676	6	677	224.81	153.99	-70.82
677	6	678	137.5	91.1	-46.4
678	6	679	98.94	60.16	-38.78
679	6	680	297	160.46	-136.54
680	6	681	143.91	105.92	-37.99
681	6	682	271.53	213.55	-57.98
682	6	683	178.22	134.82	-43.4
683	6	684	130.31	98.1	-32.21
684	6	685	95.34	67.42	-27.92
685	6	686	75.84	44.35	-31.49
686	6	687	134.11	107.13	-26.98
687	6	688	106.02	79.03	-26.99
688	6	689	207.26	152.36	-54.9
689	6	690	134.52	94.38	-40.14
690	6	691	136.58	71.25	-65.33
691	6	692	151.83	100.25	-51.58
692	6	693	128.35	70.54	-57.81
693	6	694	468.72	423.95	-44.77
694	6	695	60.36	35.36	-25
695	6	696	86.77	34.79	-51.98
696	6	697	80.53	59.02	-21.51
697	6	698	138.03	102.2	-35.83
698	6	699	156.05	105.06	-50.99
699	6	700	271.41	178.03	-93.38
700	6	701	95.56	80.88	-14.68
701	6	702	89.01	73.4	-15.61
702	6	703	234.8	197.88	-36.92
703	6	704	125.48	90.58	-34.9
704	6	705	133.22	106.41	-26.81
705	6	706	181.73	113.43	-68.3
706	6	707	193.77	149.35	-44.42
707	6	708	122.95	72.63	-50.32
708	6	709	79.22	50.02	-29.2
709	6	710	155.04	76.36	-78.68
710	6	711	109.56	66.91	-42.65
711	6	712	151.33	81.69	-69.64
712	6	713	116.49	83.04	-33.45
713	6	714	247.82	175.19	-72.63
714	6	715	149.13	112.29	-36.84
715	6	716	178.85	109.19	-69.66
716	6	717	95.67	60.02	-35.65
717	6	718	111.27	60.56	-50.71
718	6	719	78.76	60.53	-18.23
719	6	720	558.54	383.79	-174.75
720	6	721	178.12	111.08	-67.04
721	6	722	115.92	109.37	-6.55
722	6	723	105.59	63.24	-42.35
723	6	724	99.27	96.98	-2.29
724	6	725	167.99	113.82	-54.17
725	6	726	99.06	71.96	-27.1
726	6	727	83.34	66.38	-16.96
727	6	728	112.94	70.51	-42.43
728	6	729	252.66	165.66	-87
729	6	730	80.1	48.31	-31.79
730	6	731	155.3	86.07	-69.23
731	6	732	94.6	59.77	-34.83
732	6	733	103.32	64.74	-38.58
733	6	734	75.26	62.64	-12.62
734	6	735	64.55	50.8	-13.75
735	6	736	132.94	86.6	-46.34
736	6	737	90.43	55.93	-34.5
737	6	738	85.45	72.32	-13.13
738	6	739	70.3	58.14	-12.16
739	6	740	101.09	65.05	-36.04
740	6	741	112.44	67.07	-45.37
741	6	742	84.53	58.55	-25.98
742	6	743	166.53	112.52	-54.01
743	6	744	78.55	56.43	-22.12
744	6	745	81.96	65.31	-16.65
745	6	746	220.29	134.24	-86.05
746	6	747	240.2	141.67	-98.53
747	6	748	123.89	104.19	-19.7
748	6	749	80.26	51.04	-29.22
749	6	750	67.46	58.56	-8.9
750	6	751	244.11	210.11	-34
751	6	752	148.45	95.45	-53
752	6	753	120.61	70.51	-50.1
753	6	754	251.02	99.71	-151.31
754	6	755	117.1	70.68	-46.42
755	6	756	164.64	123.19	-41.45
756	6	757	145.54	80.49	-65.05
757	6	758	74.5	54.66	-19.84
758	6	759	137.23	101.23	-36
759	6	760	231.11	124.9	-106.21
760	6	761	228.5	140.72	-87.78
761	6	762	211.79	144.35	-67.44
762	6	763	140.22	86.17	-54.05
763	6	764	73.56	54.49	-19.07
764	6	765	142.13	60.2	-81.93
765	6	766	115.15	77.92	-37.23
766	6	767	96.77	70.02	-26.75
767	6	768	168.43	124.95	-43.48
768	6	769	105.79	87.97	-17.82
769	6	770	146.84	108.05	-38.79
770	6	771	88.77	63.38	-25.39
771	6	772	164.9	93.53	-71.37
772	6	773	173.21	136.68	-36.53
773	6	774	148.43	72.36	-76.07
774	6	775	136.69	77.06	-59.63
775	6	776	218.67	183.73	-34.94
776	6	777	147.83	101.11	-46.72
777	6	778	132.76	83.19	-49.57
778	6	779	91.03	68.57	-22.46
779	6	780	292.9	168.29	-124.61
780	6	781	176.69	157.84	-18.85
781	6	782	150.37	124.46	-25.91
782	6	783	141.56	62.15	-79.41
783	6	784	154.79	85.44	-69.35
784	6	785	113.4	88.34	-25.06
785	6	786	92.99	77.17	-15.82
786	6	787	171.43	142.27	-29.16
787	6	788	165.19	129.69	-35.5
788	6	789	148.89	79.7	-69.19
789	6	790	165.77	82.78	-82.99
790	6	791	131.69	97.08	-34.61
791	6	792	130.72	84.09	-46.63
792	6	793	151.5	105.54	-45.96
793	6	794	87.46	85.86	-1.6
794	6	795	155.41	94.08	-61.33
795	6	796	132.52	77.64	-54.88
796	6	797	360.89	228.45	-132.44
797	6	798	99.06	65.63	-33.43
798	6	799	194.84	125.82	-69.02
799	6	800	250.35	155.78	-94.57
800	6	801	57.89	45.03	-12.86
801	6	802	254.71	158.09	-96.62
802	6	803	102.43	63.91	-38.52
803	6	804	152.56	93.57	-58.99
804	6	805	137.72	102.62	-35.1
805	6	806	142.49	97.59	-44.9
806	6	807	106.46	65.72	-40.74
807	6	808	30.27	24.39	-5.88
808	6	809	140.54	107.53	-33.01
809	6	810	199.81	122.24	-77.57
810	6	811	178.44	101.64	-76.8
811	6	812	99.65	64	-35.65
812	6	813	144.45	108.32	-36.13
813	6	814	197.49	99.1	-98.39
814	6	815	170.78	92.67	-78.11
815	6	816	145.71	85.85	-59.86
816	6	817	112.89	78.85	-34.04
817	6	818	101.75	49.84	-51.91
818	6	819	108.97	81.79	-27.18
819	6	820	555.88	417.18	-138.7
820	6	821	164.35	105.51	-58.84
821	6	822	107.29	76.92	-30.37
822	6	823	87.94	55.97	-31.97
823	6	824	107.35	72.25	-35.1
824	6	825	170.41	132.78	-37.63
825	6	826	150.95	115.03	-35.92
826	6	827	112.24	69.47	-42.77
827	6	828	121.88	67.48	-54.4
828	6	829	215.42	137.11	-78.31
829	6	830	124.39	94.46	-29.93
830	6	831	90.91	83.35	-7.56
831	6	832	149.99	96.34	-53.65
832	6	833	103.54	75.13	-28.41
833	6	834	67.88	58.2	-9.68
834	6	835	181.04	91.72	-89.32
835	6	836	157.93	126.8	-31.13
836	6	837	203.26	105.34	-97.92
837	6	838	54.42	34.23	-20.19
838	6	839	169.51	122.83	-46.68
839	6	840	107.78	57.16	-50.62
840	6	841	89.22	77.42	-11.8
841	6	842	161.31	81.04	-80.27
842	6	843	99.57	57.68	-41.89
843	6	844	49.69	40.69	-9
844	6	845	262.74	146.19	-116.55
845	6	846	122.6	78.53	-44.07
846	6	847	118.94	81.09	-37.85
847	6	848	225.13	129.48	-95.65
848	6	849	159.46	104.01	-55.45
849	6	850	150.91	120.61	-30.3
850	6	851	93.55	65.8	-27.75
851	6	852	78.36	56.54	-21.82
852	6	853	50.43	37.41	-13.02
853	6	854	151.52	116.51	-35.01
854	6	855	214.65	150.81	-63.84
855	6	856	234.94	145.34	-89.6
856	6	857	149.61	84.32	-65.29
857	6	858	100.15	68.55	-31.6
858	6	859	98.06	53.67	-44.39
859	6	860	175.85	98	-77.85
860	6	861	120.23	91	-29.23
861	6	862	115.83	79.33	-36.5
862	6	863	74.11	49.12	-24.99
863	6	864	123.81	97.13	-26.68
864	6	865	236.23	170.56	-65.67
865	6	866	155.92	90.54	-65.38
866	6	867	189.13	163.23	-25.9
867	6	868	122.88	74.7	-48.18
868	6	869	148.95	126.62	-22.33
869	6	870	241.67	150.42	-91.25
870	6	871	112.46	77.52	-34.94
871	6	872	132.35	88.37	-43.98
872	6	873	111.17	66.86	-44.31
873	6	874	122.06	94.88	-27.18
874	6	875	127.33	59.82	-67.51
875	6	876	133.87	78.48	-55.39
876	6	877	93.11	73.13	-19.98
877	6	878	120.57	70.35	-50.22
878	6	879	132.76	76.43	-56.33
879	6	880	136.89	89.26	-47.63
880	6	881	159.36	123.58	-35.78
881	6	882	709.54	561.75	-147.79
882	6	883	148.89	91.9	-56.99
883	6	884	121.8	103.17	-18.63
884	6	885	109.87	78.24	-31.63
885	6	886	247.15	182.05	-65.1
886	6	887	218.18	150.12	-68.06
887	6	888	132.39	83.55	-48.84
888	6	889	215.27	179.58	-35.69
889	6	890	120.37	68.15	-52.22
890	6	891	145.82	99.73	-46.09
891	6	892	91.46	71.84	-19.62
892	6	893	60.7	55.24	-5.46
893	6	894	122.47	61.49	-60.98
894	6	895	127.35	68.1	-59.25
895	6	896	75.58	53.19	-22.39
896	6	897	81.28	61.24	-20.04
897	6	898	183.36	85.77	-97.59
898	6	899	105.6	61.39	-44.21
899	6	900	109.06	71.74	-37.32
900	6	901	178.34	105.76	-72.58
901	6	902	71.59	51.96	-19.63
902	6	903	150.98	84.41	-66.57
903	6	904	109.99	64.04	-45.95
904	6	905	198.46	121.26	-77.2
905	6	906	62.99	35.11	-27.88
906	6	907	129.56	78.59	-50.97
907	6	908	91.93	49.78	-42.15
908	6	909	97.53	75.29	-22.24
909	6	910	149.25	106.56	-42.69
910	6	911	85.02	57.14	-27.88
911	6	912	63.1	34.3	-28.8
912	6	913	181.86	92.05	-89.81
913	6	914	195.56	107.87	-87.69
914	6	915	151.48	73.5	-77.98
915	6	916	165.54	81.1	-84.44
916	6	917	62.25	41.41	-20.84
917	6	918	154.62	72.44	-82.18
918	6	919	218.46	129.81	-88.65
919	6	920	131.15	74.27	-56.88
920	6	921	60.76	41.23	-19.53
921	6	922	85.93	53.38	-32.55
922	6	923	547.41	345.58	-201.83
923	6	924	125.99	95.71	-30.28
924	6	925	149.82	88.35	-61.47
925	6	926	125.3	82.94	-42.36
926	6	927	92.08	67.9	-24.18
927	6	928	113.76	69.56	-44.2
928	6	929	113.65	87.01	-26.64
929	6	930	180.25	107.79	-72.46
930	6	931	242.38	98.73	-143.65
931	6	932	239.23	153.87	-85.36
932	6	933	398.95	319.28	-79.67
933	6	934	111.21	66.71	-44.5
934	6	935	102.24	66.31	-35.93
935	6	936	97.74	94.43	-3.31
936	6	937	250.17	174.64	-75.53
937	6	938	168.51	103.19	-65.32
938	6	939	276.79	175.5	-101.29
939	6	940	182.02	96.16	-85.86
940	6	941	159.99	119.06	-40.93
941	6	942	70.91	46.64	-24.27
942	6	943	90.09	68.65	-21.44
943	6	944	127.9	90.79	-37.11
944	6	945	80.32	48.55	-31.77
945	6	946	86.81	73.89	-12.92
946	6	947	165.13	106.26	-58.87
947	6	948	191.98	165.12	-26.86
948	6	949	229.59	168.89	-60.7
949	6	950	172.43	110.76	-61.67
950	6	951	121.4	101.69	-19.71
951	6	952	111.55	72.57	-38.98
952	6	953	304.11	149.88	-154.23
953	6	954	230.86	167.73	-63.13
954	6	955	171.23	120.43	-50.8
955	6	956	70.59	55.82	-14.77
956	6	957	89.3	65.04	-24.26
957	6	958	56.6	42.6	-14
958	6	959	79.36	56.62	-22.74
959	6	960	116.03	56.46	-59.57
960	6	961	120.78	71.22	-49.56
961	6	962	224.39	130.1	-94.29
962	6	963	93.94	68.58	-25.36
963	6	964	152.45	105.82	-46.63
964	6	965	292.96	196.95	-96.01
965	6	966	70.91	48.88	-22.03
966	6	967	116.45	90.14	-26.31
967	6	968	85.07	76.87	-8.2
968	6	969	190.23	110.63	-79.6
969	6	970	126.96	70.42	-56.54
970	6	971	218.97	140.16	-78.81
971	6	972	579.51	382.34	-197.17
972	6	973	131.64	90.48	-41.16
973	6	974	81.05	59.4	-21.65
974	6	975	96.42	65.77	-30.65
975	6	976	130.28	96.15	-34.13
976	6	977	257.08	156.73	-100.35
977	6	978	219.15	175.19	-43.96
978	6	979	149.89	101.71	-48.18
979	6	980	88.62	58.29	-30.33
980	6	981	126.97	100.94	-26.03
981	6	982	165.91	86.89	-79.02
982	6	983	170.84	93.9	-76.94
983	6	984	154.94	86.69	-68.25
984	6	985	121.73	73.54	-48.19
985	6	986	91.89	59.25	-32.64
986	6	987	68.18	50.74	-17.44
987	6	988	166.08	131.71	-34.37
988	6	989	103.75	71.45	-32.3
989	6	990	146.46	98.59	-47.87
990	6	991	207.45	132.94	-74.51
991	6	992	155.64	105.45	-50.19
992	6	993	123.08	96.56	-26.52
993	6	994	111.98	89.71	-22.27
994	6	995	201.98	136.03	-65.95
995	6	996	69.32	43.36	-25.96
996	6	997	175.78	159.46	-16.32
997	6	998	116.44	75.2	-41.24
998	6	999	106.23	71.3	-34.93
999	6	1000	141.76	75.94	-65.82
1000	6	1001	85.21	50.36	-34.85
1001	6	1002	2471.22	1815.05	-656.17
1002	6	1003	110.99	67.81	-43.18
1003	6	1004	149.51	116.58	-32.93
1004	6	1005	129.84	91.97	-37.87
1005	6	1006	94.99	81.78	-13.21
1006	6	1007	224.02	147.69	-76.33
1007	6	1008	136.14	89.66	-46.48
1008	6	1009	95.75	69.31	-26.44
1009	6	1010	252.28	128.07	-124.21
1010	6	1011	103.11	86.12	-16.99
1011	6	1012	122.39	78.54	-43.85
1012	6	1013	128.28	99.37	-28.91
1013	6	1014	114.57	77.03	-37.54
1014	6	1015	123.83	91.58	-32.25
1015	6	1016	157.46	107.8	-49.66
1016	6	1017	120.51	115.35	-5.16
1017	6	1018	173.93	117.83	-56.1
1018	6	1019	125.15	80	-45.15
1019	6	1020	122.2	89.63	-32.57
1020	6	1021	30.02	25.91	-4.11
1021	6	1022	138.94	69.54	-69.4
1022	6	1023	255.41	204.9	-50.51
1023	6	1024	156.71	113.93	-42.78
1024	6	1025	127.98	64.83	-63.15
1025	6	1026	101.42	76.77	-24.65
1026	6	1027	55.76	43.72	-12.04
1027	6	1028	71.56	54.64	-16.92
1028	6	1029	138.23	84.66	-53.57
1029	6	1030	90.75	55.68	-35.07
1030	6	1031	222.09	134.44	-87.65
1031	6	1032	270.86	141.12	-129.74
1032	6	1033	143.17	86.36	-56.81
1033	6	1034	1207.86	1113.38	-94.48
1034	6	1035	119.2	98.9	-20.3
1035	6	1036	194.89	121.61	-73.28
1036	6	1037	129.73	93.3	-36.43
1037	6	1038	111.58	94.21	-17.37
1038	6	1039	159.52	92.86	-66.66
1039	6	1040	66.47	39.02	-27.45
1040	6	1041	322.42	216.64	-105.78
1041	6	1042	315.4	222.36	-93.04
1042	6	1043	104.35	74.17	-30.18
1043	6	1044	58.74	40.93	-17.81
1044	6	1045	59.48	32.1	-27.38
1045	6	1046	79.62	54.16	-25.46
1046	6	1047	71.18	44.67	-26.51
1047	6	1048	117.51	77.7	-39.81
1048	6	1049	107.34	73.27	-34.07
1049	6	1050	174.51	91.41	-83.1
1050	6	1051	83.32	63.42	-19.9
1051	6	1052	119.83	69.95	-49.88
1052	6	1053	234.07	152.46	-81.61
1053	6	1054	185.64	137.16	-48.48
1054	6	1055	125.26	71.55	-53.71
1055	6	1056	103.72	57.39	-46.33
1056	6	1057	108.76	57.66	-51.1
1057	6	1058	270.81	181.74	-89.07
1058	6	1059	162.15	94.79	-67.36
1059	6	1060	225.12	168.58	-56.54
1060	6	1061	90.28	62.38	-27.9
1061	6	1062	76.73	64.22	-12.51
1062	6	1063	138.6	72.95	-65.65
1063	6	1064	143.95	79.6	-64.35
1064	6	1065	142.64	91.28	-51.36
1065	6	1066	114.66	90.98	-23.68
1066	6	1067	184.42	102.92	-81.5
1067	6	1068	224.7	150.16	-74.54
1068	6	1069	101.8	65.49	-36.31
1069	6	1070	117.34	69.63	-47.71
1070	6	1071	120.23	77.86	-42.37
1071	6	1072	134.23	92.14	-42.09
1072	6	1073	168.91	124.14	-44.77
1073	6	1074	233.53	132.97	-100.56
1074	6	1075	166.48	141.56	-24.92
1075	6	1076	58.23	47.42	-10.81
1076	6	1077	100.63	52.53	-48.1
1077	6	1078	476.65	279.03	-197.62
1078	6	1079	81.02	57.14	-23.88
1079	6	1080	158.56	71.01	-87.55
1080	6	1081	112.93	69.95	-42.98
1081	6	1082	146.66	85.72	-60.94
1082	6	1083	346.07	193.67	-152.4
1083	6	1084	150.51	71.78	-78.73
1084	6	1085	176.3	104	-72.3
1085	6	1086	131	90.18	-40.82
1086	6	1087	175.9	109.32	-66.58
1087	6	1088	175.48	151.52	-23.96
1088	6	1089	97.01	62.56	-34.45
1089	6	1090	155.66	113.98	-41.68
1090	6	1091	198.61	128.12	-70.49
1091	6	1092	180.48	113.94	-66.54
1092	6	1093	206.54	163.56	-42.98
1093	6	1094	205.17	132.94	-72.23
1094	6	1095	179.4	144.96	-34.44
1095	6	1096	183.77	141.24	-42.53
1096	6	1097	127.13	91.13	-36
1097	6	1098	113.6	75.24	-38.36
1098	6	1099	227.76	88.75	-139.01
1099	6	1100	97.84	61.14	-36.7
1100	6	1101	113.84	85.42	-28.42
1101	6	1102	75.07	55.52	-19.55
1102	6	1103	69.94	75.87	5.93
1103	6	1104	116.03	83.62	-32.41
1104	6	1105	325.29	209.09	-116.2
1105	6	1106	204.66	138.8	-65.86
1106	6	1107	158.05	115.53	-42.52
1107	6	1108	333.13	245.93	-87.2
1108	6	1109	95.02	58.95	-36.07
1109	6	1110	76.26	77.78	1.52
1110	6	1111	48.77	39.57	-9.2
1111	6	1112	46.4	41.8	-4.6
1112	6	1113	106.68	57.91	-48.77
1113	6	1114	101.79	74.05	-27.74
1114	6	1115	107.06	76.5	-30.56
1115	6	1116	146.72	122.66	-24.06
1116	6	1117	87.48	68.19	-19.29
1117	6	1118	139.12	100.45	-38.67
1118	6	1119	182.75	97.75	-85
1119	6	1120	45.64	27.37	-18.27
1120	6	1121	186.02	124.73	-61.29
1121	6	1122	232.91	151.37	-81.54
1122	6	1123	339.07	190.25	-148.82
1123	6	1124	108.2	65.38	-42.82
1124	6	1125	57.34	45.15	-12.19
1125	6	1126	116.2	87.17	-29.03
1126	6	1127	272.77	199.03	-73.74
1127	6	1128	101.63	84.36	-17.27
1128	6	1129	173	105.8	-67.2
1129	6	1130	102.47	76.11	-26.36
1130	6	1131	108.9	83.04	-25.86
1131	6	1132	91.47	77.55	-13.92
1132	6	1133	93.83	67.06	-26.77
1133	6	1134	131.66	75.5	-56.16
1134	6	1135	115.62	94.32	-21.3
1135	6	1136	151.26	99.54	-51.72
1136	6	1137	143.71	88.31	-55.4
1137	6	1138	123.98	95.2	-28.78
1138	6	1139	68.18	44.57	-23.61
1139	6	1140	105.2	90.87	-14.33
1140	6	1141	145.8	84.86	-60.94
1141	6	1142	121.16	83.48	-37.68
1142	6	1143	197.69	135.7	-61.99
1143	6	1144	177.27	135.59	-41.68
1144	6	1145	121.55	81.5	-40.05
1145	6	1146	88.64	60.14	-28.5
1146	6	1147	119.33	90.59	-28.74
1147	6	1148	95	77.07	-17.93
1148	6	1149	158.43	110.89	-47.54
1149	6	1150	128.13	102.07	-26.06
1150	6	1151	148.28	102.54	-45.74
1151	6	1152	99.07	62.31	-36.76
1152	6	1153	128.06	70.82	-57.24
1153	6	1154	121.26	100.09	-21.17
1154	6	1155	185.5	150.55	-34.95
1155	6	1156	120.43	78.34	-42.09
1156	6	1157	83.39	65.8	-17.59
1157	6	1158	109.38	67.95	-41.43
1158	6	1159	156.67	128.22	-28.45
1159	6	1160	484.11	472.86	-11.25
1160	6	1161	73.88	48.11	-25.77
1161	6	1162	165.16	124.77	-40.39
1162	6	1163	116.86	59.6	-57.26
1163	6	1164	172.59	105.32	-67.27
1164	6	1165	77.29	53.93	-23.36
1165	6	1166	214.97	147.14	-67.83
1166	6	1167	60.98	52.88	-8.1
1167	6	1168	156.03	87.14	-68.89
1168	6	1169	95.85	62.8	-33.05
1169	6	1170	102.87	67.23	-35.64
1170	6	1171	105.16	64.78	-40.38
1171	6	1172	187.15	149.67	-37.48
1172	6	1173	143.91	72.22	-71.69
1173	6	1174	305.58	170.27	-135.31
1174	6	1175	173.37	114.8	-58.57
1175	6	1176	128.3	98.14	-30.16
1176	6	1177	103.64	82.23	-21.41
1177	6	1178	143.73	95.14	-48.59
1178	6	1179	117.07	73.68	-43.39
1179	6	1180	86.14	55.58	-30.56
1180	6	1181	177.01	114.15	-62.86
1181	6	1182	124.71	86.95	-37.76
1182	6	1183	117.06	66.61	-50.45
1183	6	1184	90.7	61.96	-28.74
1184	6	1185	120.75	62.52	-58.23
1185	6	1186	157.81	102.01	-55.8
1186	6	1187	216.48	211.1	-5.38
1187	6	1188	172.42	139.44	-32.98
1188	6	1189	150.15	95.51	-54.64
1189	6	1190	69.22	53.61	-15.61
1190	6	1191	97.11	57.25	-39.86
1191	6	1192	142.12	119.38	-22.74
1192	6	1193	92.96	51.55	-41.41
1193	6	1194	158.57	102.01	-56.56
1194	6	1195	237.48	170.35	-67.13
1195	6	1196	144.29	115.66	-28.63
1196	6	1197	101.91	69.42	-32.49
1197	6	1198	104.82	75.28	-29.54
1198	6	1199	132.41	90.26	-42.15
1199	6	1200	140.61	76.52	-64.09
1200	6	1201	147.71	109.84	-37.87
1201	6	1202	160.49	101.34	-59.15
1202	6	1203	124.8	84.36	-40.44
1203	6	1204	195.07	132.94	-62.13
1204	6	1205	143.31	102.13	-41.18
1205	6	1206	149.13	113.07	-36.06
1206	6	1207	225.29	148.75	-76.54
1207	6	1208	302.07	217.55	-84.52
1208	6	1209	163.36	101.57	-61.79
1209	6	1210	256.73	201.59	-55.14
1210	6	1211	49.94	43.92	-6.02
1211	6	1212	275.37	173.8	-101.57
1212	6	1213	75.81	53.61	-22.2
1213	6	1214	133.1	97.18	-35.92
1214	6	1215	148.78	90.88	-57.9
1215	6	1216	191.51	80.57	-110.94
1216	6	1217	100.18	98.55	-1.63
1217	6	1218	70.64	43.53	-27.11
1218	6	1219	97.13	69.58	-27.55
1219	6	1220	97.69	76.77	-20.92
1220	6	1221	107.64	72.21	-35.43
1221	6	1222	95.93	56.11	-39.82
1222	6	1223	59.9	51.06	-8.84
1223	6	1224	78.9	49.53	-29.37
1224	6	1225	135.97	123.64	-12.33
1225	6	1226	106.18	59.72	-46.46
1226	6	1227	90.68	63.33	-27.35
1227	6	1228	72.91	57.02	-15.89
1228	6	1229	129.66	101.1	-28.56
1229	6	1230	202.14	122.13	-80.01
1230	6	1231	110.95	75.6	-35.35
1231	6	1232	204.86	147.51	-57.35
1232	6	1233	134.81	73.07	-61.74
1233	6	1234	123.06	98.24	-24.82
1234	6	1235	175.62	139.01	-36.61
1235	6	1236	178.34	131.57	-46.77
1236	6	1237	130.21	89.31	-40.9
1237	6	1238	69.41	61.22	-8.19
1238	6	1239	173.97	110.98	-62.99
1239	6	1240	116.8	60.61	-56.19
1240	6	1241	273.33	159.49	-113.84
1241	6	1242	122.25	83.08	-39.17
1242	6	1243	297.99	283.18	-14.81
1243	6	1244	100.56	64	-36.56
1244	6	1245	114.5	83.56	-30.94
1245	6	1246	233.77	159.67	-74.1
1246	6	1247	204.61	104.19	-100.42
1247	6	1248	115.93	90.68	-25.25
1248	6	1249	52.63	44.22	-8.41
1249	6	1250	126.85	79.92	-46.93
1250	6	1251	148.35	101.43	-46.92
1251	6	1252	203.61	136.54	-67.07
1252	6	1253	74.17	49.59	-24.58
1253	6	1254	47.49	30.14	-17.35
1254	6	1255	107.63	69.02	-38.61
1255	6	1256	79.81	55.96	-23.85
1256	6	1257	178.67	93.96	-84.71
1257	6	1258	103.88	72.22	-31.66
1258	6	1259	162.37	111.05	-51.32
1259	6	1260	121.75	79.29	-42.46
1260	6	1261	466.84	253.69	-213.15
1261	6	1262	119.07	99.61	-19.46
1262	6	1263	695.9	495.34	-200.56
1263	6	1264	135.07	92.03	-43.04
1264	6	1265	154.02	81.83	-72.19
1265	6	1266	140.01	92.63	-47.38
1266	6	1267	73.43	51.24	-22.19
1267	6	1268	112.47	76.44	-36.03
1268	6	1269	184.67	120.94	-63.73
1269	6	1270	155.99	102.53	-53.46
1270	6	1271	70.24	43.29	-26.95
1271	6	1272	271.3	172.15	-99.15
1272	6	1273	107.28	97.47	-9.81
1273	6	1274	119.98	82.38	-37.6
1274	6	1275	115.09	82.93	-32.16
1275	6	1276	202.44	142.57	-59.87
1276	6	1277	140.05	74.54	-65.51
1277	6	1278	126.09	116.31	-9.78
1278	6	1279	154.39	109.26	-45.13
1279	6	1280	96.74	73.02	-23.72
1280	6	1281	250.56	138.96	-111.6
1281	6	1282	169.23	102.82	-66.41
1282	6	1283	153.04	91.62	-61.42
1283	6	1284	281.79	153.92	-127.87
1284	6	1285	116.46	106.43	-10.03
1285	6	1286	167.86	110.54	-57.32
1286	6	1287	179.09	148.1	-30.99
1287	6	1288	155.44	99.06	-56.38
1288	6	1289	119.57	79.99	-39.58
1289	6	1290	61.49	46.57	-14.92
1290	6	1291	175.41	82.23	-93.18
1291	6	1292	84.07	63.58	-20.49
1292	6	1293	134.37	125.79	-8.58
1293	6	1294	95.59	75.29	-20.3
1294	6	1295	82.95	55.68	-27.27
1295	6	1296	205.63	110.01	-95.62
1296	6	1297	123.14	79.07	-44.07
1297	6	1298	163.12	87.31	-75.81
1298	6	1299	205.09	116.39	-88.7
1299	6	1300	129.08	80.01	-49.07
1300	6	1301	201.45	151.92	-49.53
1301	6	1302	201.19	117.69	-83.5
1302	6	1303	96.33	78.26	-18.07
1303	6	1304	222.06	174.97	-47.09
1304	6	1305	186.12	132.02	-54.1
1305	6	1306	113.25	84.96	-28.29
1306	6	1307	89.97	63.63	-26.34
1307	6	1308	67.6	43.11	-24.49
1308	6	1309	140.04	84.73	-55.31
1309	6	1310	130.49	93.9	-36.59
1310	6	1311	138.21	98.51	-39.7
1311	6	1312	112.24	72.08	-40.16
1312	6	1313	114.64	64.97	-49.67
1313	6	1314	118.92	95.36	-23.56
1314	6	1315	57.68	49.81	-7.87
1315	6	1316	327.8	219.96	-107.84
1316	6	1317	151.09	103.35	-47.74
1317	6	1318	86.55	76.79	-9.76
1318	6	1319	113.7	71.16	-42.54
1319	6	1320	244.98	102.91	-142.07
1320	6	1321	527.2	326.76	-200.44
1321	6	1322	199.77	147.86	-51.91
1322	6	1323	74.97	58.11	-16.86
1323	6	1324	98.3	61.32	-36.98
1324	6	1325	97.43	68.52	-28.91
1325	6	1326	169.85	119.32	-50.53
1326	6	1327	82.69	48.73	-33.96
1327	6	1328	80.02	64.77	-15.25
1328	6	1329	128.49	86.12	-42.37
1329	6	1330	63.63	42.73	-20.9
1330	6	1331	113.88	68.92	-44.96
1331	6	1332	87.51	59.99	-27.52
1332	6	1333	169.91	142.01	-27.9
1333	6	1334	310	129.88	-180.12
1334	6	1335	112.03	73.37	-38.66
1335	6	1336	157.84	127.74	-30.1
1336	6	1337	175.24	132.76	-42.48
1337	6	1338	112.17	78.85	-33.32
1338	6	1339	108.39	85.61	-22.78
1339	6	1340	126.25	55.65	-70.6
1340	6	1341	320.99	218.83	-102.16
1341	6	1342	93.83	65.96	-27.87
1342	6	1343	137.3	115.92	-21.38
1343	6	1344	200.13	107.89	-92.24
1344	6	1345	77.66	65.4	-12.26
1345	6	1346	163.11	136.02	-27.09
1346	6	1347	74.61	44.88	-29.73
1347	6	1348	83.98	62.8	-21.18
1348	6	1349	164.4	98.41	-65.99
1349	6	1350	122.12	95.13	-26.99
1350	6	1351	235.6	164.48	-71.12
1351	6	1352	385.79	330.75	-55.04
1352	6	1353	98.48	60.88	-37.6
1353	6	1354	142.11	86.71	-55.4
1354	6	1355	186.25	146.45	-39.8
1355	6	1356	159.94	84.8	-75.14
1356	6	1357	31.74	25.49	-6.25
1357	6	1358	230.28	116.85	-113.43
1358	6	1359	161.02	87.35	-73.67
1359	6	1360	98.67	48.41	-50.26
1360	6	1361	259.11	141	-118.11
1361	6	1362	63.17	44.84	-18.33
1362	6	1363	140.86	103.33	-37.53
1363	6	1364	158.98	98.5	-60.48
1364	6	1365	169.01	118.64	-50.37
1365	6	1366	211.6	137.13	-74.47
1366	6	1367	431.16	310.89	-120.27
1367	6	1368	145.43	106.4	-39.03
1368	6	1369	180.64	98.51	-82.13
1369	6	1370	111.79	75.61	-36.18
1370	6	1371	117.17	73.27	-43.9
1371	6	1372	232.6	129.22	-103.38
1372	6	1373	67.38	51.72	-15.66
1373	6	1374	325.23	172.39	-152.84
1374	6	1375	193.61	133.35	-60.26
1375	6	1376	98.06	85.73	-12.33
1376	6	1377	199.26	116.6	-82.66
1377	6	1378	184.79	125.56	-59.23
1378	6	1379	152.15	98.1	-54.05
1379	6	1380	180.06	139.86	-40.2
1380	6	1381	205.95	137.41	-68.54
1381	6	1382	178.24	137.68	-40.56
1382	6	1383	68.16	48.01	-20.15
1383	6	1384	102.66	59.28	-43.38
1384	6	1385	231.86	194.94	-36.92
1385	6	1386	597.24	370.43	-226.81
1386	6	1387	80.52	58.35	-22.17
1387	6	1388	71.76	58.59	-13.17
1388	6	1389	137.53	102.1	-35.43
1389	6	1390	103.77	76.41	-27.36
1390	6	1391	167.08	107.97	-59.11
1391	6	1392	82.42	50.28	-32.14
1392	6	1393	109.85	67.08	-42.77
1393	6	1394	95.13	73.41	-21.72
1394	6	1395	273.55	195.55	-78
1395	6	1396	76.96	43.07	-33.89
1396	6	1397	219.17	109.62	-109.55
1397	6	1398	136.25	76.3	-59.95
1398	6	1399	148.76	108.53	-40.23
1399	6	1400	247.9	158.41	-89.49
1400	6	1401	110.4	86.94	-23.46
1401	6	1402	85.12	74.55	-10.57
1402	6	1403	88.3	64.77	-23.53
1403	6	1404	97.32	79.84	-17.48
1404	6	1405	124.94	91.63	-33.31
1405	6	1406	112.83	68.07	-44.76
1406	6	1407	197.18	104.08	-93.1
1407	6	1408	99.51	73.3	-26.21
1408	6	1409	113.81	79.56	-34.25
1409	6	1410	76.61	43.68	-32.93
1410	6	1411	143.21	101.24	-41.97
1411	6	1412	187.98	96.27	-91.71
1412	6	1413	117.27	95.26	-22.01
1413	6	1414	141.23	76.11	-65.12
1414	6	1415	210.96	130.22	-80.74
1415	6	1416	127.7	81.59	-46.11
1416	6	1417	114.19	84.93	-29.26
1417	6	1418	82.46	57.74	-24.72
1418	6	1419	177.1	127.06	-50.04
1419	6	1420	124.07	116.76	-7.31
1420	6	1421	65.98	53.55	-12.43
1421	6	1422	107.55	65.65	-41.9
1422	6	1423	234.09	148.74	-85.35
1423	6	1424	150.29	81.6	-68.69
1424	6	1425	59.15	35.66	-23.49
1425	6	1426	130.06	120.74	-9.32
1426	6	1427	147.18	106.3	-40.88
1427	6	1428	158.08	114.48	-43.6
1428	6	1429	155.53	105.01	-50.52
1429	6	1430	103.17	61.38	-41.79
1430	6	1431	112.21	75.32	-36.89
1431	6	1432	88.03	59.45	-28.58
1432	6	1433	39.15	32.96	-6.19
1433	6	1434	105.71	80	-25.71
1434	6	1435	315.38	249.93	-65.45
1435	6	1436	57.49	39.13	-18.36
1436	6	1437	125.96	96.74	-29.22
1437	6	1438	103.22	84.02	-19.2
1438	6	1439	129.47	95.31	-34.16
1439	6	1440	55.95	33.89	-22.06
1440	6	1441	111.18	66.44	-44.74
1441	6	1442	152.99	85.81	-67.18
1442	6	1443	119.66	114.17	-5.49
1443	6	1444	139.43	87.65	-51.78
1444	6	1445	196.72	151.08	-45.64
1445	6	1446	109.96	67.61	-42.35
1446	6	1447	90.78	63.74	-27.04
1447	6	1448	81.44	68.48	-12.96
1448	6	1449	137.98	96.63	-41.35
1449	6	1450	202.83	173.44	-29.39
1450	6	1451	131.21	78.07	-53.14
1451	6	1452	154.73	84	-70.73
1452	6	1453	83.66	65.45	-18.21
1453	6	1454	112.22	82.4	-29.82
1454	6	1455	183.63	136.57	-47.06
1455	6	1456	128.39	87.05	-41.34
1456	6	1457	121.54	97.24	-24.3
1457	6	1458	131.3	102.51	-28.79
1458	6	1459	122.28	94.88	-27.4
1459	6	1460	122.03	77.22	-44.81
1460	6	1461	75.27	60.12	-15.15
1461	6	1462	77.82	58	-19.82
1462	6	1463	107.87	80.54	-27.33
1463	6	1464	68.19	42.48	-25.71
1464	6	1465	109.77	69.99	-39.78
1465	6	1466	215.49	156.35	-59.14
1466	6	1467	131.44	95.17	-36.27
1467	6	1468	113.76	61.99	-51.77
1468	6	1469	69.59	54.1	-15.49
1469	6	1470	183.51	91.29	-92.22
1470	6	1471	159.32	92.14	-67.18
1471	6	1472	143.2	64.5	-78.7
1472	6	1473	82.24	73.87	-8.37
1473	6	1474	106.98	80.42	-26.56
1474	6	1475	60.77	33.7	-27.07
1475	6	1476	212.34	173.76	-38.58
1476	6	1477	148.49	93.27	-55.22
1477	6	1478	166.14	76.71	-89.43
1478	6	1479	115.76	90.37	-25.39
1479	6	1480	138.22	102.09	-36.13
1480	6	1481	141.64	96.69	-44.95
1481	6	1482	134.43	75.95	-58.48
1482	6	1483	110.12	86.05	-24.07
1483	6	1484	96.47	75.12	-21.35
1484	6	1485	187	108.18	-78.82
1485	6	1486	77.95	68.67	-9.28
1486	6	1487	223.09	125.27	-97.82
1487	6	1488	129.96	81.81	-48.15
1488	6	1489	250.39	202.54	-47.85
1489	6	1490	86.54	66.46	-20.08
1490	6	1491	140.29	136.05	-4.24
1491	6	1492	123.94	102.56	-21.38
1492	6	1493	199.85	91.23	-108.62
1493	6	1494	130.65	77.71	-52.94
1494	6	1495	169.81	102.71	-67.1
1495	6	1496	70.73	51.33	-19.4
1496	6	1497	171.23	114.83	-56.4
1497	6	1498	92.98	72.79	-20.19
1498	6	1499	171.75	91.27	-80.48
1499	6	1500	196.82	145.44	-51.38
1500	6	1501	109.62	76.88	-32.74
1501	6	1502	81.02	54.37	-26.65
1502	6	1503	208.81	95.07	-113.74
1503	6	1504	96.94	77.38	-19.56
1504	6	1505	81.05	65.65	-15.4
1505	6	1506	124.42	75.23	-49.19
1506	6	1507	122.86	89.67	-33.19
1507	6	1508	173.33	127.29	-46.04
1508	6	1509	172.64	162.13	-10.51
1509	6	1510	309.24	229.44	-79.8
1510	6	1511	352.79	274.91	-77.88
1511	6	1512	119.79	65.74	-54.05
1512	6	1513	96.49	61.98	-34.51
1513	6	1514	116.25	62.19	-54.06
1514	6	1515	116.25	77.36	-38.89
1515	6	1516	177.43	117.13	-60.3
1516	6	1517	143.32	79.56	-63.76
1517	6	1518	195.97	96.46	-99.51
1518	6	1519	111.22	78.23	-32.99
1519	6	1520	84.36	53.88	-30.48
1520	6	1521	311.34	205.99	-105.35
1521	6	1522	59.43	48.84	-10.59
1522	6	1523	77.16	56.39	-20.77
1523	6	1524	143.03	104.74	-38.29
1524	6	1525	98.59	64.75	-33.84
1525	6	1526	93.35	59.78	-33.57
1526	6	1527	165.99	125.68	-40.31
1527	6	1528	178.47	128.22	-50.25
1528	6	1529	157.39	100.2	-57.19
1529	6	1530	63	40.79	-22.21
1530	6	1531	115.24	85.24	-30
1531	6	1532	95.94	63.24	-32.7
1532	6	1533	63.78	35.8	-27.98
1533	6	1534	94.25	66.11	-28.14
1534	6	1535	130.86	98.57	-32.29
1535	6	1536	136.76	74.27	-62.49
1536	6	1537	91.58	56.79	-34.79
1537	6	1538	90.75	56.06	-34.69
1538	6	1539	110.28	60.62	-49.66
1539	6	1540	96.37	56.01	-40.36
1540	6	1541	97.9	70.65	-27.25
1541	6	1542	188.41	120.19	-68.22
1542	6	1543	136.68	108.83	-27.85
1543	6	1544	86.85	50.29	-36.56
1544	6	1545	139.09	94.14	-44.95
1545	6	1546	182.4	101.34	-81.06
1546	6	1547	98.76	50.15	-48.61
1547	6	1548	176.8	114.44	-62.36
1548	6	1549	151.24	89.26	-61.98
1549	6	1550	133.17	97.38	-35.79
1550	6	1551	180.19	92.28	-87.91
1551	6	1552	94.07	72.92	-21.15
1552	6	1553	86.79	65.18	-21.61
1553	6	1554	192.25	123.03	-69.22
1554	6	1555	131.36	78.08	-53.28
1555	6	1556	120.55	61.47	-59.08
1556	6	1557	86.87	68.05	-18.82
1557	6	1558	198.68	107.32	-91.36
1558	6	1559	346.83	289.29	-57.54
1559	6	1560	101.51	68.63	-32.88
1560	6	1561	148.74	104.13	-44.61
1561	6	1562	128.29	84.35	-43.94
1562	6	1563	232.34	152.45	-79.89
1563	6	1564	78.13	73.68	-4.45
1564	6	1565	192.69	99.33	-93.36
1565	6	1566	90.02	83.14	-6.88
1566	6	1567	166.21	111.72	-54.49
1567	6	1568	125.16	77.52	-47.64
1568	6	1569	118.72	101.51	-17.21
1569	6	1570	116.13	69.4	-46.73
1570	6	1571	326.99	238.96	-88.03
1571	6	1572	148.01	78.69	-69.32
1572	6	1573	112.95	69.87	-43.08
1573	6	1574	123	60.21	-62.79
1574	6	1575	93.46	70.76	-22.7
1575	6	1576	74.18	54.38	-19.8
1576	6	1577	124.55	84.88	-39.67
1577	6	1578	89.2	75.33	-13.87
1578	6	1579	107.51	67.94	-39.57
1579	6	1580	100.04	74.73	-25.31
1580	6	1581	91.53	55.05	-36.48
1581	6	1582	82.12	62.99	-19.13
1582	6	1583	168.81	140.51	-28.3
1583	6	1584	112.91	68.88	-44.03
1584	6	1585	106.23	70.77	-35.46
1585	6	1586	100.87	68.01	-32.86
1586	6	1587	87.28	82.37	-4.91
1587	6	1588	57.56	43.22	-14.34
1588	6	1589	79.76	61.95	-17.81
1589	6	1590	119.95	89.97	-29.98
1590	6	1591	344.01	248.93	-95.08
1591	6	1592	112.36	82.35	-30.01
1592	6	1593	117.26	70.64	-46.62
1593	6	1594	229.07	108.8	-120.27
1594	6	1595	163.68	121.48	-42.2
1595	6	1596	55.14	40.42	-14.72
1596	6	1597	227.17	134.94	-92.23
1597	6	1598	236.23	188.14	-48.09
1598	6	1599	172.73	127.67	-45.06
1599	6	1600	152.5	113.66	-38.84
1600	6	1601	443.27	346.81	-96.46
1601	6	1602	190.97	87.49	-103.48
1602	6	1603	296.18	187.95	-108.23
1603	6	1604	215.5	104.43	-111.07
1604	6	1605	94.54	46.53	-48.01
1605	6	1606	184.32	127.85	-56.47
1606	6	1607	114.04	97.67	-16.37
1607	6	1608	187.3	155.71	-31.59
1608	6	1609	116.76	77.89	-38.87
1609	6	1610	125.06	103.62	-21.44
1610	6	1611	222.97	146.05	-76.92
1611	6	1612	73.7	59.69	-14.01
1612	6	1613	133.03	108.74	-24.29
1613	6	1614	130.35	84.52	-45.83
1614	6	1615	141.75	86.41	-55.34
1615	6	1616	149.09	90.54	-58.55
1616	6	1617	117.33	87.78	-29.55
1617	6	1618	189.59	151.97	-37.62
1618	6	1619	100.32	65.83	-34.49
1619	6	1620	156.2	128.83	-27.37
1620	6	1621	110.91	69.33	-41.58
1621	6	1622	61.37	42.44	-18.93
1622	6	1623	115.78	90.37	-25.41
1623	6	1624	179.24	109.99	-69.25
1624	6	1625	66.27	45.56	-20.71
1625	6	1626	137.83	95.83	-42
1626	6	1627	168.54	98.27	-70.27
1627	6	1628	206.06	151.87	-54.19
1628	6	1629	110.35	68.42	-41.93
1629	6	1630	163.55	66.14	-97.41
1630	6	1631	131.42	84.31	-47.11
1631	6	1632	90.67	59.91	-30.76
1632	6	1633	195.39	121.21	-74.18
1633	6	1634	113.7	72.25	-41.45
1634	6	1635	136.3	103.92	-32.38
1635	6	1636	242.25	163.39	-78.86
1636	6	1637	146.77	78.29	-68.48
1637	6	1638	153.28	78.78	-74.5
1638	6	1639	137.7	73.14	-64.56
1639	6	1640	178.1	129.94	-48.16
1640	6	1641	118.46	85.55	-32.91
1641	6	1642	255.36	137.25	-118.11
1642	6	1643	105.88	57.51	-48.37
1643	6	1644	138.03	94.41	-43.62
1644	6	1645	133.16	84.37	-48.79
1645	6	1646	152.45	92.31	-60.14
1646	6	1647	57.1	49.43	-7.67
1647	6	1648	169.73	154.7	-15.03
1648	6	1649	166.4	106.17	-60.23
1649	6	1650	74.47	56.24	-18.23
1650	6	1651	193.29	139.49	-53.8
1651	6	1652	181.75	119.59	-62.16
1652	6	1653	99.08	62.2	-36.88
1653	6	1654	108.03	91.75	-16.28
1654	6	1655	62.06	40.09	-21.97
1655	6	1656	99.44	62.21	-37.23
1656	6	1657	226.69	168.55	-58.14
1657	6	1658	92.17	59.41	-32.76
1658	6	1659	116.17	98.22	-17.95
1659	6	1660	198.25	159.35	-38.9
1660	6	1661	58.61	39.19	-19.42
1661	6	1662	98.35	77.53	-20.82
1662	6	1663	54.09	36.1	-17.99
1663	6	1664	169.27	142.02	-27.25
1664	6	1665	86.96	50.9	-36.06
1665	6	1666	167.88	99.21	-68.67
1666	6	1667	88.31	63.29	-25.02
1667	6	1668	113.19	87.6	-25.59
1668	6	1669	224.35	144.81	-79.54
1669	6	1670	154.38	89.57	-64.81
1670	6	1671	3324.17	2825.89	-498.28
1671	6	1672	39.42	34	-5.42
1672	6	1673	224.83	131.33	-93.5
1673	6	1674	166.07	102.35	-63.72
1674	6	1675	147.97	76.06	-71.91
1675	6	1676	205.9	138.87	-67.03
1676	6	1677	129.05	89.45	-39.6
1677	6	1678	136.53	85.37	-51.16
1678	6	1679	227.46	140.69	-86.77
1679	6	1680	81.8	64.77	-17.03
1680	6	1681	211.92	86.58	-125.34
1681	6	1682	60.21	42.99	-17.22
1682	6	1683	137.93	80.09	-57.84
1683	6	1684	71.07	50.81	-20.26
1684	6	1685	213.79	120.04	-93.75
1685	6	1686	126.65	90.51	-36.14
1686	6	1687	164.71	104.3	-60.41
1687	6	1688	98.94	73.75	-25.19
1688	6	1689	175.57	121.67	-53.9
1689	6	1690	99.39	74.37	-25.02
1690	6	1691	304.38	197.96	-106.42
1691	6	1692	245.63	165.62	-80.01
1692	6	1693	147.89	101.76	-46.13
1693	6	1694	72.35	55.88	-16.47
1694	6	1695	159.28	90.4	-68.88
1695	6	1696	146.64	101.93	-44.71
1696	6	1697	159.56	93.13	-66.43
1697	6	1698	205.27	123.33	-81.94
1698	6	1699	151.13	75.71	-75.42
1699	6	1700	161.47	105.65	-55.82
1700	6	1701	110.84	96.24	-14.6
1701	6	1702	138.44	88.69	-49.75
1702	6	1703	116.68	75.06	-41.62
1703	6	1704	143.13	93.98	-49.15
1704	6	1705	118.73	62.22	-56.51
1705	6	1706	166.57	129.84	-36.73
1706	6	1707	121.73	96.98	-24.75
1707	6	1708	162.26	98.69	-63.57
1708	6	1709	157.82	101.51	-56.31
1709	6	1710	76.94	55.05	-21.89
1710	6	1711	111.53	73.72	-37.81
1711	6	1712	178.75	147.67	-31.08
1712	6	1713	264.01	170.29	-93.72
1713	6	1714	130.99	70.99	-60
1714	6	1715	156.96	91	-65.96
1715	6	1716	161.53	96.34	-65.19
1716	6	1717	114.71	86.38	-28.33
1717	6	1718	214.96	113.78	-101.18
1718	6	1719	144.84	81.62	-63.22
1719	6	1720	182.16	113.87	-68.29
1720	6	1721	99.92	95.56	-4.36
1721	6	1722	207.41	137.82	-69.59
1722	6	1723	160.58	93.02	-67.56
1723	6	1724	117.24	79.06	-38.18
1724	6	1725	93.14	58.01	-35.13
1725	6	1726	77.3	55.48	-21.82
1726	6	1727	251.35	178.27	-73.08
1727	6	1728	191.09	150.88	-40.21
1728	6	1729	150.33	85.83	-64.5
1729	6	1730	254.49	153.65	-100.84
1730	6	1731	78	59.52	-18.48
1731	6	1732	143.76	109.28	-34.48
1732	6	1733	148.07	99.44	-48.63
1733	6	1734	42.71	25.81	-16.9
1734	6	1735	114.49	67.55	-46.94
1735	6	1736	70.98	55.1	-15.88
1736	6	1737	276.51	166.19	-110.32
1737	6	1738	40.72	29.43	-11.29
1738	6	1739	87.16	73.83	-13.33
1739	6	1740	73.19	59.56	-13.63
1740	6	1741	129.27	101.47	-27.8
1741	6	1742	70.81	59.51	-11.3
1742	6	1743	236.69	162.95	-73.74
1743	6	1744	142.57	80.07	-62.5
1744	6	1745	177.66	104.85	-72.81
1745	6	1746	245.8	207.61	-38.19
1746	6	1747	180.33	112.67	-67.66
1747	6	1748	112.66	78.14	-34.52
1748	6	1749	134.11	100.49	-33.62
1749	6	1750	85.48	56.17	-29.31
1750	6	1751	206.78	107.75	-99.03
1751	6	1752	100.44	95.19	-5.25
1752	6	1753	190.96	155.1	-35.86
1753	6	1754	194.38	130.57	-63.81
1754	6	1755	57.7	35.66	-22.04
1755	6	1756	71.53	48.64	-22.89
1756	6	1757	76.57	62.38	-14.19
1757	6	1758	146.44	115.47	-30.97
1758	6	1759	107.17	80.01	-27.16
1759	6	1760	139.15	100.39	-38.76
1760	6	1761	117.4	97.95	-19.45
1761	6	1762	68.77	47.05	-21.72
1762	6	1763	89.85	50.83	-39.02
1763	6	1764	95.99	62.05	-33.94
1764	6	1765	80.03	51.2	-28.83
1765	6	1766	176.41	148.73	-27.68
1766	6	1767	165.82	133.05	-32.77
1767	6	1768	82.24	65.11	-17.13
1768	6	1769	193.21	145.49	-47.72
1769	6	1770	123.76	75.74	-48.02
1770	6	1771	234.23	126.35	-107.88
1771	6	1772	69.86	47.89	-21.97
1772	6	1773	100.95	51.22	-49.73
1773	6	1774	155.05	90.59	-64.46
1774	6	1775	154.48	120.78	-33.7
1775	6	1776	95.68	51.98	-43.7
1776	6	1777	105.75	96.45	-9.3
1777	6	1778	165.25	98.35	-66.9
1778	6	1779	79.04	64.95	-14.09
1779	6	1780	214.49	108.06	-106.43
1780	6	1781	179.11	127.82	-51.29
1781	6	1782	124.79	84.26	-40.53
1782	6	1783	57.15	57.32	0.17
1783	6	1784	82.28	56.19	-26.09
1784	6	1785	115.57	64.61	-50.96
1785	6	1786	102.62	80.33	-22.29
1786	6	1787	68.03	43.57	-24.46
1787	6	1788	160.02	113.77	-46.25
1788	6	1789	139.18	102.52	-36.66
1789	6	1790	202.73	129.68	-73.05
1790	6	1791	143.75	114.6	-29.15
1791	6	1792	98.47	55.29	-43.18
1792	6	1793	111.03	83.4	-27.63
1793	6	1794	93.68	59.18	-34.5
1794	6	1795	103.14	65.88	-37.26
1795	6	1796	278.74	147.87	-130.87
1796	6	1797	220.46	180.74	-39.72
1797	6	1798	157.79	84.26	-73.53
1798	6	1799	49.28	37.16	-12.12
1799	6	1800	183.28	120.52	-62.76
1800	6	1801	65.31	51.46	-13.85
1801	6	1802	159.09	79.7	-79.39
1802	6	1803	176.54	113.74	-62.8
1803	6	1804	151.49	119.53	-31.96
1804	6	1805	228	148.8	-79.2
1805	6	1806	131.79	98.88	-32.91
1806	6	1807	123.53	77.49	-46.04
1807	6	1808	199.68	109.67	-90.01
1808	6	1809	95.76	73.88	-21.88
1809	6	1810	126.53	82.13	-44.4
1810	6	1811	131.05	116.49	-14.56
1811	6	1812	95.48	69.1	-26.38
1812	6	1813	48.64	36.25	-12.39
1813	6	1814	63.4	33.07	-30.33
1814	6	1815	136.45	98	-38.45
1815	6	1816	113.15	80.33	-32.82
1816	6	1817	244.44	147.67	-96.77
1817	6	1818	109.04	72.36	-36.68
1818	6	1819	110.09	49.5	-60.59
1819	6	1820	161.54	130.67	-30.87
1820	6	1821	155.18	139.11	-16.07
1821	6	1822	74.57	74.3	-0.27
1822	6	1823	72.12	66.61	-5.51
1823	6	1824	128.83	81.04	-47.79
1824	6	1825	84.32	75.85	-8.47
1825	6	1826	219.38	101.72	-117.66
1826	6	1827	131.82	61.78	-70.04
1827	6	1828	86.45	52.97	-33.48
1828	6	1829	102.66	69.73	-32.93
1829	6	1830	95.72	89.42	-6.3
1830	6	1831	93.48	74.81	-18.67
1831	6	1832	128.11	78.29	-49.82
1832	6	1833	66.11	54.34	-11.77
1833	6	1834	117.02	89.88	-27.14
1834	6	1835	154.38	103.93	-50.45
1835	6	1836	165.64	116.09	-49.55
1836	6	1837	90.84	69.96	-20.88
1837	6	1838	52.13	38.4	-13.73
1838	6	1839	76.48	59.33	-17.15
1839	6	1840	66.21	45.78	-20.43
1840	6	1841	141.13	83.13	-58
1841	6	1842	135.34	93.24	-42.1
1842	6	1843	114.67	70.89	-43.78
1843	6	1844	160.06	140.33	-19.73
1844	6	1845	130.53	79.08	-51.45
1845	6	1846	159.64	90.9	-68.74
1846	6	1847	196.53	128.05	-68.48
1847	6	1848	154.45	105.31	-49.14
1848	6	1849	208.2	92.1	-116.1
1849	6	1850	133.54	104.05	-29.49
1850	6	1851	186.58	172.07	-14.51
1851	6	1852	157.26	115.91	-41.35
1852	6	1853	48.87	34.28	-14.59
1853	6	1854	127.58	91.52	-36.06
1854	6	1855	124.38	61.53	-62.85
1855	6	1856	77.04	100.56	23.52
1856	6	1857	203.58	173.14	-30.44
1857	6	1858	165.86	147.21	-18.65
1858	6	1859	103.19	68.89	-34.3
1859	6	1860	75.82	58.44	-17.38
1860	6	1861	207.37	152.33	-55.04
1861	6	1862	256.78	189.03	-67.75
1862	6	1863	113.86	89.32	-24.54
1863	6	1864	154.34	106.14	-48.2
1864	6	1865	130.01	88.2	-41.81
1865	6	1866	85.59	59.28	-26.31
1866	6	1867	98.16	65.08	-33.08
1867	6	1868	167.96	88.23	-79.73
1868	6	1869	167.29	130.87	-36.42
1869	6	1870	818.11	603.9	-214.21
1870	6	1871	136.98	106.09	-30.89
1871	6	1872	172.42	127.35	-45.07
1872	6	1873	126.81	103.45	-23.36
1873	6	1874	207.16	130.88	-76.28
1874	6	1875	97.65	69.39	-28.26
1875	6	1876	130.97	88.84	-42.13
1876	6	1877	206.55	154.6	-51.95
1877	6	1878	151.68	107.31	-44.37
1878	6	1879	121.02	58.11	-62.91
1879	6	1880	103.23	70.21	-33.02
1880	6	1881	137.6	90.68	-46.92
1881	6	1882	138.82	112.38	-26.44
1882	6	1883	65.46	44.84	-20.62
1883	6	1884	178.34	119.51	-58.83
1884	6	1885	187.44	137.77	-49.67
1885	6	1886	122	79.94	-42.06
1886	6	1887	129.92	92.56	-37.36
1887	6	1888	178.36	128.87	-49.49
1888	6	1889	147.21	66.05	-81.16
1889	6	1890	211.34	141.54	-69.8
1890	6	1891	113.96	76.45	-37.51
1891	6	1892	145.59	114.65	-30.94
1892	6	1893	101.94	68.12	-33.82
1893	6	1894	141.88	138.61	-3.27
1894	6	1895	138.49	80.47	-58.02
1895	6	1896	135.22	107.58	-27.64
1896	6	1897	182.47	142.66	-39.81
1897	6	1898	174.55	114.6	-59.95
1898	6	1899	129.33	86.04	-43.29
1899	6	1900	162.17	121.58	-40.59
1900	6	1901	141.84	94.12	-47.72
1901	6	1902	93.31	64.78	-28.53
1902	6	1903	116.8	77.51	-39.29
1903	6	1904	237.98	110.42	-127.56
1904	6	1905	149.68	85.09	-64.59
1905	6	1906	181.39	96.54	-84.85
1906	6	1907	121.19	62.87	-58.32
1907	6	1908	93.17	66.71	-26.46
1908	6	1909	150.93	127.9	-23.03
1909	6	1910	170.48	103.89	-66.59
1910	6	1911	159.11	116.71	-42.4
1911	6	1912	197.16	173.63	-23.53
1912	6	1913	150.99	105.17	-45.82
1913	6	1914	182.72	122.04	-60.68
1914	6	1915	205.55	102.32	-103.23
1915	6	1916	208.94	150.69	-58.25
1916	6	1917	314.43	190.41	-124.02
1917	6	1918	134.32	131.08	-3.24
1918	6	1919	176.24	169.3	-6.94
1919	6	1920	189.67	70.4	-119.27
1920	6	1921	176.65	126.7	-49.95
1921	6	1922	66.46	34.62	-31.84
1922	6	1923	75.8	51.04	-24.76
1923	6	1924	134.84	127.78	-7.06
1924	6	1925	201.39	157.99	-43.4
1925	6	1926	197.69	148.84	-48.85
1926	6	1927	90.56	71.34	-19.22
1927	6	1928	79.61	72.15	-7.46
1928	6	1929	115.18	84.44	-30.74
1929	6	1930	79.24	49.87	-29.37
1930	6	1931	162.77	116.93	-45.84
1931	6	1932	110.34	64.62	-45.72
1932	6	1933	85.85	65.02	-20.83
1933	6	1934	131.6	98.24	-33.36
1934	6	1935	142.69	101.98	-40.71
1935	6	1936	146.51	88.57	-57.94
1936	6	1937	120.31	86.1	-34.21
1937	6	1938	205.39	152.94	-52.45
1938	6	1939	80.85	44.27	-36.58
1939	6	1940	247.45	115.94	-131.51
1940	6	1941	113.34	71.02	-42.32
1941	6	1942	310.86	181.01	-129.85
1942	6	1943	146.57	72.39	-74.18
1943	6	1944	326.71	208.62	-118.09
1944	6	1945	120.63	70.57	-50.06
1945	6	1946	155.42	128.84	-26.58
1946	6	1947	105.03	67.43	-37.6
1947	6	1948	171.53	103.07	-68.46
1948	6	1949	91.36	68.91	-22.45
1949	6	1950	144.21	95.52	-48.69
1950	6	1951	74.81	63.34	-11.47
1951	6	1952	132.42	103.39	-29.03
1952	6	1953	74.65	51.46	-23.19
1953	6	1954	93.58	62.92	-30.66
1954	6	1955	216.6	119.77	-96.83
1955	6	1956	118.73	66.79	-51.94
1956	6	1957	117.4	75.05	-42.35
1957	6	1958	67.23	53.33	-13.9
1958	6	1959	93.24	57.57	-35.67
1959	6	1960	86.93	53.02	-33.91
1960	6	1961	81.98	49.66	-32.32
1961	6	1962	110.23	69.47	-40.76
1962	6	1963	111.99	77.38	-34.61
1963	6	1964	137.06	82.34	-54.72
1964	6	1965	149.9	137.65	-12.25
1965	6	1966	74.98	53.51	-21.47
1966	6	1967	165.38	65.94	-99.44
1967	6	1968	175.4	136.8	-38.6
1968	6	1969	144.56	105.87	-38.69
1969	6	1970	179.85	102.73	-77.12
1970	6	1971	207.68	142.19	-65.49
1971	6	1972	183.54	101.59	-81.95
1972	6	1973	174.14	115.04	-59.1
1973	6	1974	96.33	67.53	-28.8
1974	6	1975	76.92	52.99	-23.93
1975	6	1976	125.68	70.78	-54.9
1976	6	1977	136.28	101.03	-35.25
1977	6	1978	117.55	80.11	-37.44
1978	6	1979	135.28	90.78	-44.5
1979	6	1980	165.55	144.2	-21.35
1980	6	1981	148.34	128.9	-19.44
1981	6	1982	132.57	91.33	-41.24
1982	6	1983	151.3	112.29	-39.01
1983	6	1984	51.21	40.92	-10.29
1984	6	1985	166.17	118.58	-47.59
1985	6	1986	85.26	66.18	-19.08
1986	6	1987	95.66	72.87	-22.79
1987	6	1988	125.9	79.59	-46.31
1988	6	1989	114.54	86.25	-28.29
1989	6	1990	80.23	63.35	-16.88
1990	6	1991	157.87	108.84	-49.03
1991	6	1992	355.25	215.11	-140.14
1992	6	1993	126.34	68.94	-57.4
1993	6	1994	143.24	81.15	-62.09
1994	6	1995	189.18	93.51	-95.67
1995	6	1996	182.98	102.48	-80.5
1996	6	1997	183.98	102.87	-81.11
1997	6	1998	153.34	99.52	-53.82
1998	6	1999	197.36	124.2	-73.16
[truncated: 98,001 more rows]

## Sheet: Figs 9,10 - TAAF MAE by pval
id	size	r	mae_dgex	mae_taaf	diff
0	6	1	176.855	127.251	-49.604
1	6	2	251.926	209.868	-42.0574
2	6	3	104.203	82.6892	-21.5135
3	6	4	112.375	61.1071	-51.2679
4	6	5	132.947	86.5191	-46.4275
5	6	6	7	3	-4
6	6	7	344.659	225.91	-118.75
7	6	8	169.724	130.887	-38.8373
8	6	9	130.812	57.7971	-73.0145
9	6	10	233.584	180.253	-53.3307
10	6	11	241.981	175.593	-66.3889
11	6	12	339.249	246.111	-93.1377
12	6	13	142.561	85.2246	-57.3369
13	6	14	451.003	344.056	-106.947
14	6	15	284.701	210.257	-74.4448
15	6	16	185.974	118.876	-67.098
16	6	17
17	6	18	84.6667	55.7619	-28.9048
18	6	19
19	6	20
20	6	21	239.483	183.681	-55.8027
21	6	22	131.892	84.2112	-47.681
22	6	23	72.6286	64.8857	-7.74286
23	6	24	305.4	225.099	-80.3007
24	6	25	110.062	73.1103	-36.9517
25	6	26
26	6	27	34	34	0
27	6	28	151.095	92.7891	-58.3061
28	6	29	76.9828	54.0776	-22.9052
29	6	30	443.374	385.265	-58.109
30	6	31	236.412	171.755	-64.6569
31	6	32	101.538	69.0513	-32.4872
32	6	33	2.2	3.8	1.6
33	6	34	155.844	67.3125	-88.5312
34	6	35	257.86	190.694	-67.1662
35	6	36	297.09	265.803	-31.2865
36	6	37
37	6	38	35.6667	34.6667	-1
38	6	39	28	6.5	-21.5
39	6	40	359.809	290.133	-69.6759
40	6	41	38	27.7463	-10.2537
41	6	42	280.841	204.192	-76.6494
42	6	43	24.5652	20.2609	-4.30435
43	6	44
44	6	45	85.9464	70.7857	-15.1607
45	6	46	163.516	123.633	-39.883
46	6	47	29.5714	15.4286	-14.1429
47	6	48	5.375	5.875	0.5
48	6	49	430.115	347.127	-82.9884
49	6	50	337.27	238.55	-98.7205
50	6	51	76.2353	32.7059	-43.5294
51	6	52	119.6	75.7023	-43.8977
52	6	53
53	6	54	350.297	282.524	-67.7736
54	6	55	565.364	458.62	-106.744
55	6	56	167.085	127.514	-39.5709
56	6	57	241.652	199.389	-42.2623
57	6	58	366.672	267.44	-99.2318
58	6	59	204.52	126.43	-78.0897
59	6	60
60	6	61
61	6	62	316.459	209.036	-107.423
62	6	63	89.8953	75.5814	-14.314
63	6	64	66.9333	22.0667	-44.8667
64	6	65	290.948	225.074	-65.8734
65	6	66	10	4.5	-5.5
66	6	67	127.273	80.1733	-47.1
67	6	68	35.5312	20.2188	-15.3125
68	6	69	58.4412	27.1471	-31.2941
69	6	70	55.1	27.7	-27.4
70	6	71	75.1143	27.7143	-47.4
71	6	72
72	6	73
73	6	74	281.389	200.99	-80.3995
74	6	75	131.616	64.8595	-66.7568
75	6	76	263.004	174.346	-88.6579
76	6	77	355.034	305.104	-49.9294
77	6	78	370.029	253.865	-116.164
78	6	79	99.5642	88.6034	-10.9609
79	6	80	54.4872	28.0513	-26.4359
80	6	81	352.66	261.156	-91.5043
81	6	82	99.9041	71.0822	-28.8219
82	6	83	460.926	371.5	-89.4264
83	6	84	216.175	171	-45.1753
84	6	85
85	6	86	180.279	134.378	-45.9013
86	6	87	155.452	114.496	-40.9561
87	6	88	48.7826	37.8551	-10.9275
88	6	89	172.765	111.167	-61.5985
89	6	90	73	3	-70
90	6	91	116.808	64.6026	-52.2051
91	6	92	280.663	192.038	-88.6248
92	6	93	232.99	208.42	-24.57
93	6	94	160.506	119.446	-41.0602
94	6	95	237.592	170.628	-66.9637
95	6	96	185.283	148.112	-37.1712
96	6	97	1.5	0.5	-1
97	6	98	186.11	115.239	-70.871
98	6	99	83.0571	54.1714	-28.8857
99	6	100	197.239	148.328	-48.9109
100	6	101	374.121	274.441	-99.6801
101	6	102	220.481	197.659	-22.8222
102	6	103	515.254	440.907	-74.3475
103	6	104	158.318	131.846	-26.4718
104	6	105	101.846	67.6154	-34.2308
105	6	106	77.4	55.0533	-22.3467
106	6	107
107	6	108	198.535	157.34	-41.195
108	6	109	413.551	311.192	-102.359
109	6	110	125.97	94.1901	-31.7795
110	6	111	83.4286	62.1286	-21.3
111	6	112	52.7838	43.2703	-9.51351
112	6	113	211.344	119.9	-91.4437
113	6	114	359.696	269.435	-90.2613
114	6	115	365.371	288.683	-76.688
115	6	116	171.263	117.565	-53.6979
116	6	117
117	6	118
118	6	119	181.597	143.822	-37.7754
119	6	120	365.048	275.6	-89.447
120	6	121	468.953	391.661	-77.2919
121	6	122	139.32	82.4575	-56.8627
122	6	123	274.186	215.5	-58.6858
123	6	124	340.532	250.419	-90.1132
124	6	125	164.266	125.038	-39.2278
125	6	126
126	6	127	509.227	401.617	-107.61
127	6	128	141.63	76.6575	-64.9726
128	6	129	151.326	118.912	-32.4135
129	6	130	207.254	137.157	-70.0968
130	6	131	394.822	302.38	-92.4425
131	6	132	17.2222	9.22222	-8
132	6	133	421.827	339.262	-82.5654
133	6	134	193.688	141.93	-51.7574
134	6	135	80.3273	50.3455	-29.9818
135	6	136
136	6	137	688.874	608.858	-80.016
137	6	138	190.613	152.74	-37.8729
138	6	139	328.722	229.942	-98.7798
139	6	140	0	0	0
140	6	141	27.8571	16.5357	-11.3214
141	6	142
142	6	143	184.595	145.358	-39.2372
143	6	144	2.33333	0.333333	-2
144	6	145	105.536	30.7143	-74.8214
145	6	146	168.699	138.803	-29.8958
146	6	147	313.879	245.733	-68.1462
147	6	148	147.24	111.078	-36.1613
148	6	149
149	6	150	147.173	93.6273	-53.5455
150	6	151	365.728	283.285	-82.4435
151	6	152	458.447	389.629	-68.818
152	6	153	304.439	199.784	-104.655
153	6	154	170.945	81.9818	-88.9636
154	6	155	141.96	91.7514	-50.2081
155	6	156	262.471	189.416	-73.0546
156	6	157	43.2	19.3333	-23.8667
157	6	158	254.137	182.68	-71.4567
158	6	159	181.32	120.178	-61.1422
159	6	160	209.502	150.87	-58.6326
160	6	161
161	6	162	341.891	262.307	-79.5836
162	6	163	143.629	104.784	-38.8454
163	6	164	219.265	131.106	-88.1587
164	6	165	389.497	301.794	-87.7026
165	6	166	8.42857	7.35714	-1.07143
166	6	167
167	6	168	350.878	263.316	-87.5626
168	6	169	223.228	178.89	-44.3371
169	6	170	120.387	80.8992	-39.4874
170	6	171	153.96	114.341	-39.6193
171	6	172	178.529	146.23	-32.2991
172	6	173	34.7391	23.5217	-11.2174
173	6	174	186.121	146.945	-39.1759
174	6	175	217.146	175.706	-41.4395
175	6	176	342.998	248.181	-94.8166
176	6	177	157.884	126.793	-31.0916
177	6	178	50.2222	32.8148	-17.4074
178	6	179
179	6	180	210.04	170.931	-39.1081
180	6	181	180.167	127.444	-52.7234
181	6	182	13.6875	6.9375	-6.75
182	6	183	0	19	19
183	6	184
184	6	185	145.758	121	-24.7582
185	6	186	186.953	120.953	-66
186	6	187	120.838	78.7838	-42.0541
187	6	188	304.819	227.572	-77.2464
188	6	189	182.525	130.332	-52.1935
189	6	190	303.704	267.038	-36.6661
190	6	191
191	6	192	97.4792	76.8472	-20.6319
192	6	193	49.1739	39.3913	-9.78261
193	6	194	339.924	257.441	-82.4835
194	6	195
195	6	196
196	6	197	319.504	250.534	-68.9704
197	6	198	57.6	8.2	-49.4
198	6	199	333.266	251.546	-81.7201
199	6	200	94.5	9.5	-85
200	6	201	243.008	189.004	-54.004
201	6	202	97.5455	44.7273	-52.8182
202	6	203	365.926	267.207	-98.7182
203	6	204	298.073	219.865	-78.2079
204	6	205	108.243	76.5825	-31.6602
205	6	206	262.907	206.901	-56.0054
206	6	207	416.087	342.142	-73.9444
207	6	208	10.7143	5.57143	-5.14286
208	6	209	276.954	184.356	-92.5977
209	6	210	94.7833	54.6333	-40.15
210	6	211	80.5238	55.4762	-25.0476
211	6	212	21.375	15	-6.375
212	6	213	521.838	414.192	-107.647
213	6	214	135.246	113.908	-21.3385
214	6	215	89.0274	65.863	-23.1644
215	6	216	34.8947	16.1316	-18.7632
216	6	217	55.75	23	-32.75
217	6	218	179.533	122.533	-57
218	6	219	243.28	167.289	-75.9909
219	6	220	21.1111	13.8889	-7.22222
220	6	221	253.155	207.887	-45.2679
221	6	222	570.686	431.716	-138.97
222	6	223	121.143	75.3492	-45.7937
223	6	224	227.684	174.666	-53.0182
224	6	225	216.764	142.437	-74.3266
225	6	226	207.727	152.988	-54.7397
226	6	227
227	6	228	171.259	137.351	-33.9079
228	6	229	180.618	68.8235	-111.794
229	6	230	409.709	275.248	-134.462
230	6	231	143.123	109.02	-34.1029
231	6	232	218.536	161.909	-56.627
232	6	233	115.323	54.8871	-60.4355
233	6	234	223.65	159.281	-64.3683
234	6	235
235	6	236	251.07	197.524	-53.5455
236	6	237	89.7722	50.9494	-38.8228
237	6	238	387.86	297.703	-90.1571
238	6	239	256.462	200.891	-55.5711
239	6	240	68.1818	48.6364	-19.5455
240	6	241	204.23	117.081	-87.1489
241	6	242
242	6	243	2	1.5	-0.5
243	6	244	284.59	217.686	-66.9036
244	6	245
245	6	246	170.378	97.8963	-72.4817
246	6	247	199.424	157.727	-41.697
247	6	248	362.013	289.845	-72.1676
248	6	249	192.451	139.279	-53.1716
249	6	250	368.259	258.904	-109.355
250	6	251	112.185	48.2593	-63.9259
251	6	252	176.015	134.56	-41.455
252	6	253	129.733	62.0583	-67.675
253	6	254	83.4048	40.5952	-42.8095
254	6	255	9	8.2	-0.8
255	6	256	159.794	87.3971	-72.3971
256	6	257	78.16	38.64	-39.52
257	6	258	275.493	213.985	-61.5082
258	6	259	114.28	68.82	-45.46
259	6	260	75.7143	46	-29.7143
260	6	261	52.8095	29.119	-23.6905
261	6	262	414.549	360.496	-54.0535
262	6	263	455.873	381.812	-74.0602
263	6	264	37.0667	16.8667	-20.2
264	6	265	2	2	0
265	6	266	289.684	183.07	-106.614
266	6	267	204.228	152.242	-51.9862
267	6	268	569.82	442.966	-126.854
268	6	269	177.457	126.113	-51.3445
269	6	270	207.577	123.739	-83.8378
270	6	271	2	0	-2
271	6	272	484.873	428.673	-56.2002
272	6	273	177.333	118.431	-58.9028
273	6	274	399.932	264.546	-135.386
274	6	275	197.015	134.669	-62.3462
275	6	276	14.3333	12.3333	-2
276	6	277	375.423	269.851	-105.572
277	6	278
278	6	279	69.8113	40.4151	-29.3962
279	6	280
280	6	281	275.467	182.926	-92.541
281	6	282	564.21	459.274	-104.936
282	6	283	506.507	393.24	-113.268
283	6	284	138.03	107.43	-30.6
284	6	285
285	6	286	19.25	10.35	-8.9
286	6	287	120.23	95.0492	-25.1803
287	6	288	135.05	82.5217	-52.528
288	6	289	259.282	166.119	-93.1625
289	6	290	50	12	-38
290	6	291	161.231	107.609	-53.6228
291	6	292	240.492	126.208	-114.284
292	6	293	375.196	283.262	-91.9337
293	6	294	231.576	161.762	-69.8145
294	6	295	208.982	150.788	-58.1947
295	6	296
296	6	297	225.493	157.541	-67.9519
297	6	298	89.5747	41.7356	-47.8391
298	6	299
299	6	300	47.1918	34.2055	-12.9863
300	6	301	337.149	249.721	-87.4272
301	6	302	190.776	127.372	-63.4036
302	6	303
303	6	304	0	6	6
304	6	305	82.4	36.4	-46
305	6	306	256.789	194.41	-62.3784
306	6	307	146.283	81.717	-64.566
307	6	308	156.507	80.32	-76.1867
308	6	309	280.597	230.356	-50.2408
309	6	310	391.981	288.05	-103.931
310	6	311	313.309	230.546	-82.7632
311	6	312	92.1212	55.803	-36.3182
312	6	313	322.12	228.663	-93.457
313	6	314	271.06	216.931	-54.1286
314	6	315	221.149	175.342	-45.807
315	6	316	236.617	155.467	-81.15
316	6	317	287.672	212.883	-74.7889
317	6	318	181.771	115.988	-65.7829
318	6	319	174.844	126.585	-48.2594
319	6	320	389.523	309.29	-80.233
320	6	321	11.4444	5.77778	-5.66667
321	6	322	102.408	67.3469	-35.0612
322	6	323	93.3758	77.094	-16.2819
323	6	324	159.309	115.568	-43.741
324	6	325	278.906	222.338	-56.5681
325	6	326	356.948	285.637	-71.3112
326	6	327	27.1739	22.7826	-4.3913
327	6	328	394.439	336.046	-58.3924
328	6	329	128.908	78.5376	-50.3699
329	6	330
330	6	331
331	6	332	128.876	76.6598	-52.2165
332	6	333	97.6481	53.2593	-44.3889
333	6	334	0	0	0
334	6	335	84.2917	44.25	-40.0417
335	6	336	170.5	117.97	-52.5303
336	6	337	177.489	150.057	-27.4318
337	6	338	501.532	415.769	-85.7631
338	6	339	211.299	163.975	-47.3239
339	6	340	252.034	176.832	-75.2027
340	6	341	186.667	128.22	-58.4464
341	6	342	200.95	130.777	-70.1729
342	6	343	176.05	126.089	-49.9604
343	6	344	161.612	112.796	-48.8158
344	6	345	499.473	384.153	-115.32
345	6	346	438.735	359.497	-79.2389
346	6	347	572.109	446.058	-126.05
347	6	348	353.284	241.922	-111.362
348	6	349	27.5	19.9444	-7.55556
349	6	350
350	6	351	305.078	241.363	-63.7158
351	6	352	41.2	38.0667	-3.13333
352	6	353	293.341	224.766	-68.575
353	6	354	151.081	114.561	-36.5203
354	6	355	203.886	134.756	-69.1295
355	6	356	73.75	15.25	-58.5
356	6	357	453.49	349.134	-104.355
357	6	358	540.101	365.996	-174.106
358	6	359	24.5	14.75	-9.75
359	6	360	387.597	295.15	-92.4472
360	6	361	294.068	202.312	-91.756
361	6	362	228.26	169.828	-58.4319
362	6	363	367.147	305.035	-62.1114
363	6	364	236.156	187.044	-49.1117
364	6	365	99.0698	55.186	-43.8837
365	6	366	230.89	163.477	-67.4129
366	6	367	288.185	210.067	-78.1172
367	6	368	59.0182	34.1455	-24.8727
368	6	369	93.0345	67.1034	-25.931
369	6	370	255.652	161.004	-94.6478
370	6	371	419.414	307.814	-111.6
371	6	372	168.625	130.479	-38.1458
372	6	373	397.276	317.785	-79.4914
373	6	374	275.052	207.219	-67.8328
374	6	375	70.7647	38.3824	-32.3824
375	6	376	259.837	205.752	-54.0846
376	6	377
377	6	378
378	6	379	246.985	194.552	-52.4331
379	6	380	279.102	192.479	-86.6231
380	6	381	181.161	139.72	-41.4415
381	6	382	117.505	91.7474	-25.7579
382	6	383
383	6	384	116.638	74.5319	-42.1064
384	6	385	267.549	194.545	-73.0046
385	6	386	31.7143	29.1429	-2.57143
386	6	387	4.33333	12.1667	7.83333
387	6	388	351.769	269.675	-82.0939
388	6	389	79.2727	54.6364	-24.6364
389	6	390	392.665	307.437	-85.2281
390	6	391	189.943	135.107	-54.8363
391	6	392	130.078	72.1039	-57.974
392	6	393	49.3478	33.2174	-16.1304
393	6	394	141.583	136.312	-5.27083
394	6	395	167.118	84.1176	-83
395	6	396	285.788	157.7	-128.088
396	6	397	109.036	84.366	-24.6701
397	6	398	168.022	123.586	-44.436
398	6	399
399	6	400	43.875	60.75	16.875
400	6	401
401	6	402	113.76	53.7188	-60.0417
402	6	403	199.2	190.2	-9
403	6	404	178.794	127.569	-51.2253
404	6	405	252.497	186.348	-66.149
405	6	406	141.952	81.8756	-60.0766
406	6	407	119.098	75.0196	-44.0784
407	6	408	578.265	493.834	-84.4304
408	6	409	84.8846	64.5385	-20.3462
409	6	410	384.45	317.404	-67.0458
410	6	411	106.538	73.8681	-32.6703
411	6	412	299.808	213.811	-85.9974
412	6	413	184.562	120.912	-63.65
413	6	414	70.8636	32.5455	-38.3182
414	6	415	294.113	201.604	-92.5091
415	6	416	336.69	261.189	-75.5016
416	6	417	85.76	27.8	-57.96
417	6	418	211.048	153.357	-57.6913
418	6	419	400.282	306.14	-94.1418
419	6	420	518.592	374.393	-144.199
420	6	421	171.116	85.8837	-85.2326
421	6	422	0.5	2	1.5
422	6	423	93.8621	55.3276	-38.5345
423	6	424	46	26	-20
424	6	425	43.4444	32.4444	-11
425	6	426	0	0.5	0.5
426	6	427
427	6	428	266.443	166.886	-99.5571
428	6	429	45.6471	19.1176	-26.5294
429	6	430	164.266	99	-65.2659
430	6	431	51.5	9	-42.5
431	6	432
432	6	433
433	6	434	57.9615	28.5769	-29.3846
434	6	435	385.414	291.767	-93.6476
435	6	436	262.16	148.199	-113.961
436	6	437	315.337	214.733	-100.604
437	6	438	355.188	255.956	-99.2317
438	6	439	218.533	163.117	-55.4167
439	6	440	574.537	481.121	-93.4158
440	6	441	9.5	12.25	2.75
441	6	442	185.127	131.6	-53.5275
442	6	443	259.021	182.461	-76.5604
443	6	444	262.875	198.261	-64.6133
444	6	445	208.562	159.605	-48.9569
445	6	446	475.825	353.54	-122.285
446	6	447	54.1667	18	-36.1667
447	6	448	92.6889	60.0778	-32.6111
448	6	449	276.968	173.932	-103.035
449	6	450	155.271	110.278	-44.9925
450	6	451	18.3333	9.88889	-8.44444
451	6	452	201.497	158.756	-42.7412
452	6	453	28.7727	29	0.227273
453	6	454	26	20	-6
454	6	455
455	6	456	535.737	433.344	-102.393
456	6	457	311.348	182.443	-128.905
457	6	458	145.333	118.949	-26.3846
458	6	459	458.622	369.794	-88.8276
459	6	460	203.606	150.675	-52.9312
460	6	461	6	2.75	-3.25
461	6	462	253.935	204.212	-49.7235
462	6	463
463	6	464	118.867	70.8667	-48
464	6	465	49.2812	23.7188	-25.5625
465	6	466	50	38.3333	-11.6667
466	6	467	390.112	283.299	-106.814
467	6	468	77.7895	46.5	-31.2895
468	6	469	220.122	183.246	-36.8757
469	6	470	196.534	143.582	-52.9518
470	6	471	232.537	164.356	-68.1811
471	6	472	89.6071	48.7143	-40.8929
472	6	473	33.3846	16.2308	-17.1538
473	6	474	134.061	94.3821	-39.6786
474	6	475	398.956	318.877	-80.0784
475	6	476
476	6	477	361.159	277.589	-83.5703
477	6	478
478	6	479	35	9	-26
479	6	480	227.559	135.376	-92.1828
480	6	481	256.09	174.242	-81.8483
481	6	482	3	1	-2
482	6	483
483	6	484	185.046	147.726	-37.3191
484	6	485	6.75	6.375	-0.375
485	6	486	11.6667	2	-9.66667
486	6	487	300.412	235.473	-64.9393
487	6	488	64.7538	41.3692	-23.3846
488	6	489
489	6	490	150.832	114.594	-36.2378
490	6	491	122.132	94.5833	-27.5486
491	6	492	188.066	130.707	-57.3586
492	6	493	161.556	90.3827	-71.1728
493	6	494	180.843	132.142	-48.7011
494	6	495	256.726	209.014	-47.7123
495	6	496	32.1667	15.3333	-16.8333
496	6	497
497	6	498	116.532	74.0633	-42.4684
498	6	499	169.058	130.458	-38.6
499	6	500	379.39	306.76	-72.6304
500	6	501	348.487	257.647	-90.8401
501	6	502	539.288	464.145	-75.1422
502	6	503	111.653	58.6531	-53
503	6	504	139.346	61.5385	-77.8077
504	6	505	118.491	78.2182	-40.2727
505	6	506	222.569	171.377	-51.1917
506	6	507	19.6667	19	-0.666667
507	6	508	2	4	2
508	6	509
509	6	510	173.058	132.525	-40.5331
510	6	511	309.082	221.355	-87.7272
511	6	512	90.2623	72.3443	-17.918
512	6	513	371.437	298.563	-72.8745
513	6	514	127.701	93.4672	-34.2336
514	6	515	187.317	136.792	-50.5248
515	6	516
516	6	517	240.331	176.225	-64.106
517	6	518
518	6	519	53.1667	41.5	-11.6667
519	6	520	0	0	0
520	6	521	302.055	212.876	-89.1789
521	6	522	167.257	119.495	-47.7613
522	6	523	253.175	198.662	-54.5127
523	6	524	152.054	95.7054	-56.3482
524	6	525	237.859	187.418	-50.4412
525	6	526	395.904	307.221	-88.683
526	6	527	223.223	172.041	-51.1813
527	6	528	0	0	0
528	6	529	5	2	-3
529	6	530	0	0	0
530	6	531	474.2	344.735	-129.465
531	6	532	420.232	316.357	-103.875
532	6	533	166.087	121.824	-44.2627
533	6	534	263.424	196.409	-67.0153
534	6	535	200.652	152.568	-48.0847
535	6	536	145.434	85.2459	-60.1885
536	6	537	208.107	145.901	-62.206
537	6	538	100.558	92.7115	-7.84615
538	6	539	151.959	122.48	-29.4795
539	6	540	116	83	-33
540	6	541	241.264	170.458	-70.8051
541	6	542	352.133	283.874	-68.2585
542	6	543	27.1429	10.8571	-16.2857
543	6	544	50.4167	30.2708	-20.1458
544	6	545	27	21	-6
545	6	546
546	6	547	4	1	-3
547	6	548	435.949	335.468	-100.481
548	6	549	186.094	127	-59.0939
549	6	550	56.6667	10.3333	-46.3333
550	6	551	292.304	214.254	-78.0496
551	6	552
552	6	553	342.543	240.929	-101.613
553	6	554	99.25	48.3421	-50.9079
554	6	555	349.517	257.736	-91.7805
555	6	556	229.446	168.463	-60.983
556	6	557	401.94	297.646	-104.293
557	6	558	37.7333	27.7333	-10
558	6	559	26.3077	9	-17.3077
559	6	560	223	0	-223
560	6	561
561	6	562	581.733	516.691	-65.0417
562	6	563	179.134	114.23	-64.9038
563	6	564	197.963	154.351	-43.6116
564	6	565	486.659	415.404	-71.255
565	6	566	64.5625	23.625	-40.9375
566	6	567
567	6	568	281.226	189.505	-91.7202
568	6	569	348.818	255.182	-93.6362
569	6	570	285.472	206.654	-78.8182
570	6	571	18.0909	12.1818	-5.90909
571	6	572	32.8	9	-23.8
572	6	573	128.678	88.1149	-40.5632
573	6	574	81.55	39	-42.55
574	6	575
575	6	576	426.271	303.853	-122.417
576	6	577	225.987	163.106	-62.8813
577	6	578	218.851	156.946	-61.9054
578	6	579	101.219	67.6301	-33.589
579	6	580	217.312	168.574	-48.7384
580	6	581	136.352	106.008	-30.3439
581	6	582	91.3431	52.3627	-38.9804
582	6	583	80.2333	43.0333	-37.2
583	6	584	14	40	26
584	6	585	303.69	220.428	-83.2623
585	6	586	0	0	0
586	6	587	264.389	211.044	-53.3444
587	6	588	177.449	150.985	-26.4641
588	6	589	2.5	1	-1.5
589	6	590
590	6	591	153.457	102.931	-50.5257
591	6	592	82.8243	56.3514	-26.473
592	6	593	39.2222	22.1111	-17.1111
593	6	594	352.435	249.954	-102.481
594	6	595
595	6	596	191.438	136.438	-55
596	6	597	154.5	80.5741	-73.9259
597	6	598	458.123	346.589	-111.533
598	6	599
599	6	600
600	6	601	11	13.5	2.5
601	6	602	131.702	112.905	-18.7976
602	6	603	96.9259	36.3704	-60.5556
603	6	604	318.906	241.193	-77.7127
604	6	605	450.519	347.755	-102.764
605	6	606	164.164	118.636	-45.5282
606	6	607	118.212	70.1058	-48.1058
607	6	608	217.023	150.2	-66.8228
608	6	609	452.541	342.97	-109.571
609	6	610	163.506	113.154	-50.3519
610	6	611	271.424	223.185	-48.2389
611	6	612	162.942	123.743	-39.1986
612	6	613	334.741	268.484	-66.2567
613	6	614	306.212	227.416	-78.796
614	6	615	114.044	69.2198	-44.8242
615	6	616	376.611	298.69	-77.9211
616	6	617	0	0	0
617	6	618	364.728	275.067	-89.6611
618	6	619
619	6	620	150.311	100.73	-49.5811
620	6	621
621	6	622	208.459	139.89	-68.5692
622	6	623
623	6	624	474.701	368.497	-106.203
624	6	625	14.5333	11.2667	-3.26667
625	6	626	20.4286	15.4286	-5
626	6	627	291.207	200.965	-90.2422
627	6	628	190.712	142.55	-48.162
628	6	629	424.664	347.792	-76.8723
629	6	630
630	6	631	313.891	203.164	-110.727
631	6	632	86	16	-70
632	6	633	57.4286	43.9464	-13.4821
633	6	634	111.556	46.5556	-65
634	6	635	391.571	291.662	-99.9083
635	6	636	84.5714	59.7143	-24.8571
636	6	637	471.318	429.923	-41.3951
637	6	638	374.026	257.987	-116.039
638	6	639
639	6	640	397.992	304.453	-93.5389
640	6	641
641	6	642	5	12.6667	7.66667
642	6	643	317.442	204.361	-113.08
643	6	644	270.122	222.102	-48.0201
644	6	645	164.168	123.845	-40.323
645	6	646	435.726	314.139	-121.586
646	6	647	334.061	236.266	-97.7953
647	6	648	54.7872	27.5532	-27.234
648	6	649	463.632	403.342	-60.2895
649	6	650	258.23	173.199	-85.0309
650	6	651	540.591	401.63	-138.961
651	6	652	22.625	9.625	-13
652	6	653	233.936	165.92	-68.0166
653	6	654	187.077	155.476	-31.6009
654	6	655	203.56	136.093	-67.4677
655	6	656	37	5.75	-31.25
656	6	657	146.849	110.93	-35.9186
657	6	658	23.5	0	-23.5
658	6	659	335.889	273.577	-62.3122
659	6	660	373.114	304.931	-68.183
660	6	661	348.556	246.762	-101.794
661	6	662	265.69	215.925	-49.7645
662	6	663	399.81	284.579	-115.231
663	6	664	131.575	116.675	-14.9
664	6	665	191.919	159.375	-32.5441
665	6	666	57.0357	72.2143	15.1786
666	6	667	511.155	371.985	-139.17
667	6	668	3	19	16
668	6	669
669	6	670	47.875	15.25	-32.625
670	6	671	149.282	82.6197	-66.662
671	6	672	121.625	15.75	-105.875
672	6	673	382.719	323.242	-59.4771
673	6	674	87.8889	53	-34.8889
674	6	675	128.548	69.8269	-58.7212
675	6	676	141.333	13	-128.333
676	6	677	278.644	193.958	-84.6862
677	6	678	308.011	245.576	-62.4353
678	6	679	236.747	165.891	-70.8564
679	6	680	223.386	147.719	-75.6667
680	6	681	295.706	217.141	-78.5649
681	6	682
682	6	683
683	6	684	211.783	156.317	-55.4656
684	6	685	392.653	308.576	-84.0777
685	6	686	37.9375	26.25	-11.6875
686	6	687	143.178	112.923	-30.2544
687	6	688	413.109	375.979	-37.1304
688	6	689	9	15.3333	6.33333
689	6	690	259.237	208.626	-50.6102
690	6	691	18.7857	19.9286	1.14286
691	6	692	219.562	165.554	-54.008
692	6	693	106.661	61.0893	-45.5714
693	6	694
694	6	695	72.2789	46.4218	-25.8571
695	6	696	28.4848	14.9091	-13.5758
696	6	697	359.784	270.822	-88.9621
697	6	698
698	6	699	240.412	196.938	-43.4734
699	6	700	0	0	0
700	6	701	79.878	73	-6.87805
701	6	702	313.231	236.59	-76.642
702	6	703	5.5	6	0.5
703	6	704	66.5	46.8125	-19.6875
704	6	705	176.401	117.217	-59.1842
705	6	706	39.25	4.25	-35
706	6	707	29	4	-25
707	6	708	65.5208	41.8333	-23.6875
708	6	709	343.124	290.536	-52.5879
709	6	710	69.3182	37.1136	-32.2045
710	6	711	128.043	87.3957	-40.6475
711	6	712	73.0645	42.7097	-30.3548
712	6	713	208.879	144.038	-64.8407
713	6	714	68	17	-51
714	6	715	185.121	125.04	-60.0806
715	6	716	66.7143	45.3571	-21.3571
716	6	717
717	6	718	252.892	171.262	-81.6308
718	6	719	193.616	150.87	-42.7459
719	6	720
720	6	721	63.4444	47.7778	-15.6667
721	6	722	336.249	299.934	-36.3144
722	6	723	241.837	172.639	-69.1971
723	6	724	231.9	193.65	-38.25
724	6	725	135.19	99.6582	-35.5316
725	6	726	261.933	203.664	-58.2684
726	6	727	63.5152	47.1364	-16.3788
727	6	728	230.818	174.785	-56.0333
728	6	729	517.947	368.6	-149.347
729	6	730	157.821	122.587	-35.2346
730	6	731	201.322	102.898	-98.4237
731	6	732	317.013	218.165	-98.8475
732	6	733	348.322	275.324	-72.9974
733	6	734	272.132	189.285	-82.8468
734	6	735	138.039	94.727	-43.3121
735	6	736	41.8696	25.7391	-16.1304
736	6	737	199.442	133.072	-66.3705
737	6	738	131.026	101.195	-29.8312
738	6	739	382.107	299.245	-82.8613
739	6	740	21.3	8.7	-12.6
740	6	741	206.221	138.085	-68.1366
741	6	742	369.811	288.344	-81.4666
742	6	743	12	4	-8
743	6	744	325.97	250.293	-75.6766
744	6	745	101.057	78.6	-22.4571
745	6	746	229.043	136.538	-92.5054
746	6	747
747	6	748	55.4	31.4	-24
748	6	749	323.254	228.761	-94.4926
749	6	750	206.604	168.604	-38
750	6	751
751	6	752	83.3636	55.1591	-28.2045
752	6	753
753	6	754
754	6	755	122.599	80.8832	-41.7153
755	6	756	450.217	360.859	-89.3582
756	6	757	29.8182	10.3636	-19.4545
757	6	758	461.474	381.199	-80.2753
758	6	759	12	1.33333	-10.6667
759	6	760
760	6	761	41	56	15
761	6	762	139.872	53.766	-86.1064
762	6	763	76.4688	60.7812	-15.6875
763	6	764	264.475	200.236	-64.239
764	6	765	36.3333	20.3704	-15.963
765	6	766	243.919	146.661	-97.2583
766	6	767	322.96	243.402	-79.5582
767	6	768	306.142	250.258	-55.8842
768	6	769	87.1094	59.3281	-27.7812
769	6	770	287.214	201.467	-85.7464
770	6	771	33.0789	19.8158	-13.2632
771	6	772	0.714286	4.71429	4
772	6	773
773	6	774	216.086	129.934	-86.1523
774	6	775	0	0	0
775	6	776
776	6	777	371.361	279.363	-91.9981
777	6	778	113.055	69.2877	-43.7671
778	6	779	200.449	141.98	-58.4689
779	6	780	2	2	0
780	6	781
781	6	782	133.605	91.6974	-41.9079
782	6	783	55.717	27.3396	-28.3774
783	6	784	265.182	163.434	-101.748
784	6	785	358.69	282.164	-76.5264
785	6	786	153.315	112.241	-41.0741
786	6	787
787	6	788	315.241	243.717	-71.5236
788	6	789	203.555	143.39	-60.165
789	6	790	161.473	83.5179	-77.9554
790	6	791	85.377	70.082	-15.2951
791	6	792	13.3333	7.33333	-6
792	6	793	273.703	205.418	-68.285
793	6	794	47	44.95	-2.05
794	6	795	492.116	396.058	-96.0584
795	6	796	296.091	214.647	-81.444
796	6	797	33.6667	21	-12.6667
797	6	798	232.312	167.738	-64.5745
798	6	799	219.841	152.06	-67.7815
799	6	800	19.75	9.5	-10.25
800	6	801	392.189	305.921	-86.2674
801	6	802	7	2	-5
802	6	803	232.186	172.126	-60.0601
803	6	804	146.475	86.5424	-59.9322
804	6	805	291.215	256.85	-34.3651
805	6	806	118.375	73.4167	-44.9583
806	6	807	72.9242	38.9697	-33.9545
807	6	808	57.8305	39.3785	-18.452
808	6	809	4	1.5	-2.5
809	6	810	38.1538	11.0769	-27.0769
810	6	811	177.312	85.4675	-91.8442
811	6	812	113.317	68.1833	-45.1333
812	6	813	1	3	2
813	6	814	47.4706	26.0588	-21.4118
814	6	815	301.483	196.091	-105.392
815	6	816
816	6	817	113.348	79.0225	-34.3258
817	6	818	174.7	89.6824	-85.0176
818	6	819	260.977	221.709	-39.2675
819	6	820	0	1	1
820	6	821	141.508	77.4237	-64.0847
821	6	822	101.3	90.4	-10.9
822	6	823	103.473	62.4247	-41.0479
823	6	824	151.663	119.469	-32.1943
824	6	825	350.47	275.315	-75.1549
825	6	826	14.6667	3	-11.6667
826	6	827	195.893	133.339	-62.5537
827	6	828	83.85	46.2667	-37.5833
828	6	829
829	6	830	237.093	176.344	-60.7488
830	6	831	68.5441	61.0147	-7.52941
831	6	832	238.882	174.39	-64.4912
832	6	833	90.1515	42.3636	-47.7879
833	6	834	157.824	123.363	-34.4609
834	6	835	13.2	2.6	-10.6
835	6	836	78	49.1667	-28.8333
836	6	837	268.087	181.099	-86.9872
837	6	838	368.442	308.169	-60.2727
838	6	839	671.072	555.76	-115.312
839	6	840	238.314	144.305	-94.0095
840	6	841	237.246	184.731	-52.5148
841	6	842
842	6	843	46.7692	30.1026	-16.6667
843	6	844	93.5634	58.1056	-35.4577
844	6	845	14.5385	10.9231	-3.61538
845	6	846	72.8478	43.5217	-29.3261
846	6	847	6.31579	7.15789	0.842105
847	6	848	26	1.2	-24.8
848	6	849	447.823	328.799	-119.024
849	6	850	19.8	8.8	-11
850	6	851	328.459	268.612	-59.847
851	6	852	269.28	197.819	-71.4613
852	6	853	16.3333	4	-12.3333
853	6	854	188.776	132.096	-56.68
854	6	855	210.236	151.245	-58.9909
855	6	856	21.1053	15.6316	-5.47368
856	6	857	167.786	105.464	-62.3229
857	6	858	282.217	189.363	-92.8534
858	6	859	129.78	99.4545	-30.3254
859	6	860	335.249	266.26	-68.9896
860	6	861	304.462	235.287	-69.1751
861	6	862	206.926	129.578	-77.348
862	6	863	322.54	234.077	-88.4634
863	6	864	33.75	16.5	-17.25
864	6	865
865	6	866	3	0	-3
866	6	867	60	41	-19
867	6	868	281.721	191.153	-90.5679
868	6	869	23.3077	26.0769	2.76923
869	6	870	109.692	57.9231	-51.7692
870	6	871	53	31.6875	-21.3125
871	6	872	194.714	149.901	-44.8125
872	6	873	130.444	77.2406	-53.2032
873	6	874	34.4	37.6	3.2
874	6	875	332.182	252.798	-79.3846
875	6	876	491.505	374.178	-117.327
876	6	877	43.8929	22.8571	-21.0357
877	6	878	26	0	-26
878	6	879
879	6	880	192.799	128.598	-64.2011
880	6	881	688.632	585.273	-103.359
881	6	882
882	6	883	360.446	276.403	-84.0429
883	6	884
884	6	885	198.596	155.243	-43.3533
885	6	886
886	6	887	246.61	171.452	-75.1582
887	6	888	74.6909	46.7091	-27.9818
888	6	889	179.903	144.968	-34.9355
889	6	890	155.328	82.7405	-72.5878
890	6	891	140.629	98.2474	-42.3814
891	6	892	317.031	269.816	-47.2147
892	6	893	190.245	152.574	-37.6703
893	6	894	177.919	109.602	-68.3172
894	6	895
895	6	896	26.6154	25.8846	-0.730769
896	6	897	75.2603	59.9315	-15.3288
897	6	898	0	1	1
898	6	899	190.183	102.156	-88.0269
899	6	900	318.072	234.58	-83.4914
900	6	901	523.862	406.28	-117.581
901	6	902	71.59	51.96	-19.63
902	6	903	85.4054	34.4054	-51
903	6	904	30	10	-20
904	6	905	135	14.3333	-120.667
905	6	906	126.02	91.32	-34.7
906	6	907
907	6	908	114.562	72.1849	-42.3767
908	6	909	63.85	55.05	-8.8
909	6	910	168.043	111.355	-56.6884
910	6	911	142.812	111.543	-31.2694
911	6	912	184.252	114.324	-69.9279
912	6	913	248.585	137.559	-111.026
913	6	914	253.609	172.21	-81.3992
914	6	915	30.1429	14.7143	-15.4286
915	6	916	66.9697	39.3939	-27.5758
916	6	917	174.017	124.517	-49.5
917	6	918	198.726	102.771	-95.9554
918	6	919
919	6	920	249.576	195.638	-53.938
920	6	921	441.472	340.681	-100.791
921	6	922	99.7481	65.3435	-34.4046
922	6	923
923	6	924	244.253	179.68	-64.5738
924	6	925	416.01	302.772	-113.239
925	6	926	144.948	101.249	-43.6994
926	6	927	69.4634	53.1829	-16.2805
927	6	928	111.068	52.9589	-58.1096
928	6	929	246.763	197.682	-49.0806
929	6	930	75.6471	34.9412	-40.7059
930	6	931	213.706	115.859	-97.8471
931	6	932	108.163	69.2245	-38.9388
932	6	933
933	6	934	203.073	156.84	-46.2333
934	6	935	178.915	141.515	-37.4
935	6	936	135.235	123.641	-11.5948
936	6	937
937	6	938	212.922	123.16	-89.7621
938	6	939
939	6	940	0	0	0
940	6	941	220.766	155.952	-64.8138
941	6	942	64.9024	37.7073	-27.1951
942	6	943	222.083	192.591	-29.4923
943	6	944	0	0	0
944	6	945	33.0667	19.1333	-13.9333
945	6	946	507.918	421.17	-86.748
946	6	947
947	6	948	4	1	-3
948	6	949	101.8	24.6	-77.2
949	6	950	203.168	144.191	-58.9769
950	6	951	74.5789	37.7895	-36.7895
951	6	952	144.291	93.5629	-50.7285
952	6	953	284.862	131.207	-153.655
953	6	954	6	4	-2
954	6	955	170.569	120.588	-49.9804
955	6	956	447.596	326.865	-120.732
956	6	957	171.81	136.313	-35.497
957	6	958	250.021	204.038	-45.9833
958	6	959	401.894	331.191	-70.703
959	6	960	44.3158	24.1053	-20.2105
960	6	961	174.554	131.185	-43.369
961	6	962	28.0556	15.8333	-12.2222
962	6	963	406.743	296.348	-110.395
963	6	964	119.593	77.8372	-41.7558
964	6	965
965	6	966	142.697	104.412	-38.2847
966	6	967	221.761	169.572	-52.1891
967	6	968	190.387	156.12	-34.2665
968	6	969	250.085	173.833	-76.2519
969	6	970	170.811	103.068	-67.7421
970	6	971	138.481	62.1852	-76.2963
971	6	972
972	6	973	277.803	200.22	-77.5822
973	6	974	359.096	289.795	-69.3016
974	6	975	83.56	56.12	-27.44
975	6	976	121.191	88.9574	-32.234
976	6	977	23.5556	10.4444	-13.1111
977	6	978	340.604	253.469	-87.1348
978	6	979	102.703	53.9459	-48.7568
979	6	980	81.2955	54.0114	-27.2841
980	6	981	346.917	269.613	-77.3037
981	6	982	48.9444	25.0556	-23.8889
982	6	983	451.282	316.191	-135.091
983	6	984
984	6	985	392.708	289.198	-103.51
985	6	986	213.574	140.465	-73.1081
986	6	987	174.271	129.759	-44.5113
987	6	988	327.16	253.651	-73.5089
988	6	989	333.886	243.718	-90.1681
989	6	990	186.096	133.382	-52.7134
990	6	991	134.143	68.6857	-65.4571
991	6	992	378.577	284.25	-94.3275
992	6	993	376.424	276.18	-100.244
993	6	994	418.115	317.124	-100.992
994	6	995	349.103	270.56	-78.5429
995	6	996	207.313	147.317	-59.9965
996	6	997	5.66667	7	1.33333
997	6	998	584.802	498.28	-86.5225
998	6	999	309.717	219.203	-90.5141
999	6	1000	223.926	155.641	-68.2853
1000	6	1001
1001	6	1002
1002	6	1003	142.26	97.374	-44.8862
1003	6	1004	164.812	120.308	-44.5038
1004	6	1005	112.663	80.1739	-32.4891
1005	6	1006	90.9405	77.0714	-13.869
1006	6	1007	218.691	139.851	-78.8404
1007	6	1008	223.863	182.259	-41.6037
1008	6	1009	259.127	216.74	-42.3871
1009	6	1010	10.5	3.5	-7
1010	6	1011	349.66	262.483	-87.1769
1011	6	1012	166.29	104.93	-61.3602
1012	6	1013	160.135	126.39	-33.745
1013	6	1014	52.7838	37.7568	-15.027
1014	6	1015	205.329	137.405	-67.9239
1015	6	1016	227.215	171.127	-56.0878
1016	6	1017	253.225	198.347	-54.8784
1017	6	1018	24.1667	9.88889	-14.2778
1018	6	1019	458.346	379.88	-78.466
1019	6	1020	369.059	306.521	-62.5382
1020	6	1021	388.272	311.184	-77.0879
1021	6	1022	253.28	153.28	-100
1022	6	1023	387.984	285.154	-102.83
1023	6	1024
1024	6	1025	308.834	207.04	-101.794
1025	6	1026	212.188	145.995	-66.1923
1026	6	1027	304.525	224.666	-79.8584
1027	6	1028	358.916	291.036	-67.8807
1028	6	1029	113.458	87.5	-25.9583
1029	6	1030	1	1	0
1030	6	1031	217.683	132.183	-85.5
1031	6	1032	337	25.5	-311.5
1032	6	1033	82.9655	42	-40.9655
1033	6	1034
1034	6	1035	334.515	236.662	-97.8529
1035	6	1036
1036	6	1037	371.937	282.65	-89.287
1037	6	1038	332.828	268.799	-64.0293
1038	6	1039	88.4615	68.4615	-20
1039	6	1040	282.492	194.438	-88.0541
1040	6	1041	110	19	-91
1041	6	1042	81.8462	43	-38.8462
1042	6	1043	70.4545	54.5455	-15.9091
1043	6	1044	260.333	200.139	-60.1934
1044	6	1045	229.362	176.238	-53.1231
1045	6	1046	548.984	427.127	-121.857
1046	6	1047	181.745	129.045	-52.7006
1047	6	1048	356.397	256.787	-99.6098
1048	6	1049	178.816	143.048	-35.7679
1049	6	1050	541.156	439.921	-101.235
1050	6	1051	149.004	107.461	-41.5432
1051	6	1052	151.608	96.0154	-55.5923
1052	6	1053	16.6667	4.66667	-12
1053	6	1054
1054	6	1055	186.546	124.588	-61.958
1055	6	1056	399.565	284.067	-115.499
1056	6	1057	115.943	52.9714	-62.9714
1057	6	1058
1058	6	1059	256.992	179.545	-77.4467
1059	6	1060	10	9.25	-0.75
1060	6	1061	192.812	169.303	-23.5099
1061	6	1062	87.6325	73.3248	-14.3077
1062	6	1063	39.2609	16.7391	-22.5217
1063	6	1064	9	1	-8
1064	6	1065	223.629	174.815	-48.8147
1065	6	1066	582.267	475.599	-106.668
1066	6	1067	299	289	-10
1067	6	1068
1068	6	1069	316.108	233.983	-82.1245
1069	6	1070	110.522	65.3152	-45.2065
1070	6	1071	476.86	395.787	-81.0732
1071	6	1072	62.5789	41.9474	-20.6316
1072	6	1073	230.06	183.101	-46.9585
1073	6	1074
1074	6	1075	35.85	28.25	-7.6
1075	6	1076	203.735	143.313	-60.4217
1076	6	1077	82.8387	35.1935	-47.6452
1077	6	1078	2.5	1.5	-1
1078	6	1079	60.7593	33.537	-27.2222
1079	6	1080	152.387	87.3988	-64.9881
1080	6	1081	173.492	105.811	-67.6811
1081	6	1082	144.737	84.3305	-60.4068
1082	6	1083
1083	6	1084	136.737	69.6632	-67.0737
1084	6	1085	75.7273	60.6818	-15.0455
1085	6	1086	244.983	191.768	-53.2148
1086	6	1087	72.1136	32.6818	-39.4318
1087	6	1088	182.058	163.419	-18.6387
1088	6	1089	311.444	242.144	-69.2998
1089	6	1090	278.654	200.734	-77.92
1090	6	1091	280.359	232.267	-48.0921
1091	6	1092	60.72	39.56	-21.16
1092	6	1093
1093	6	1094	108.824	61.4314	-47.3922
1094	6	1095	202.617	151.13	-51.487
1095	6	1096	513.559	448.925	-64.6337
1096	6	1097	354.066	295.971	-58.0949
1097	6	1098	307.48	246.358	-61.122
1098	6	1099	301.536	172.248	-129.288
1099	6	1100	374.793	284.315	-90.4779
1100	6	1101	13.2222	11.4444	-1.77778
1101	6	1102	189.408	152.908	-36.5
1102	6	1103	155.515	128.545	-26.9697
1103	6	1104	0	1	1
1104	6	1105
1105	6	1106	15	154	139
1106	6	1107	585.309	484.16	-101.149
1107	6	1108	0	0	0
1108	6	1109	328.639	264.622	-64.0169
1109	6	1110	130.424	107.215	-23.2094
1110	6	1111	519.921	424.693	-95.2278
1111	6	1112	360.48	263.056	-97.424
1112	6	1113	160.448	120.008	-40.4398
1113	6	1114	279.692	179.722	-99.9704
1114	6	1115	23.6	20.2	-3.4
1115	6	1116
1116	6	1117	431.149	357.492	-73.6571
1117	6	1118	2.66667	8.33333	5.66667
1118	6	1119	313.287	212	-101.287
1119	6	1120	78.3204	49.8398	-28.4807
1120	6	1121	260.011	183.674	-76.337
1121	6	1122	0	6	6
1122	6	1123	5.5	9	3.5
1123	6	1124	493.78	371.146	-122.634
1124	6	1125	322.743	254.636	-68.1063
1125	6	1126	202.428	165.08	-37.3482
1126	6	1127
1127	6	1128	499.058	435.969	-63.0888
1128	6	1129	308.657	215.555	-93.1023
1129	6	1130	109.361	75.3855	-33.9759
1130	6	1131	24.2778	9.16667	-15.1111
1131	6	1132	209.567	174.445	-35.1212
1132	6	1133	120.237	92.9263	-27.3105
1133	6	1134	219.17	170.107	-49.0634
1134	6	1135	288.157	238.987	-49.17
1135	6	1136
1136	6	1137	33.8	26.6	-7.2
1137	6	1138	363.937	282.638	-81.2987
1138	6	1139	51.6081	33.8784	-17.7297
1139	6	1140	292.414	238.956	-53.4586
1140	6	1141	141	83.2294	-57.7706
1141	6	1142	158.682	102.341	-56.3408
1142	6	1143	27.0625	11.9375	-15.125
1143	6	1144	271.732	187.98	-83.7514
1144	6	1145	179.045	136.854	-42.191
1145	6	1146	208.095	149.182	-58.9137
1146	6	1147	118.524	92.4571	-26.0667
1147	6	1148	229.593	163.555	-66.0379
1148	6	1149	11.2727	9.81818	-1.45455
1149	6	1150	36.9091	18.0909	-18.8182
1150	6	1151	497.299	382.492	-114.807
1151	6	1152	67.9559	44.9559	-23
1152	6	1153	139.161	79.1048	-60.0565
1153	6	1154	435.088	354.048	-81.04
1154	6	1155	245.169	192.926	-52.2428
1155	6	1156	452.196	376.332	-75.8637
1156	6	1157	278.66	207.965	-70.695
1157	6	1158	160.621	102.583	-58.0375
1158	6	1159	48.7059	32.1765	-16.5294
1159	6	1160
1160	6	1161	59.9792	41.4792	-18.5
1161	6	1162	26.3333	7.33333	-19
1162	6	1163	268.446	154.813	-113.632
1163	6	1164	160.122	98.122	-62
1164	6	1165	389.699	327.975	-61.7239
1165	6	1166	342.856	266.534	-76.3221
1166	6	1167	402.997	330.528	-72.4686
1167	6	1168	353.542	286.089	-67.4536
1168	6	1169	229.984	168.383	-61.601
1169	6	1170	141.663	102.443	-39.2195
1170	6	1171	253.355	193.932	-59.4236
1171	6	1172	449.48	358.214	-91.2666
1172	6	1173	23	2.33333	-20.6667
1173	6	1174
1174	6	1175	324.419	241.077	-83.3419
1175	6	1176	54.4286	44.8214	-9.60714
1176	6	1177
1177	6	1178	201.866	127.099	-74.7674
1178	6	1179	532.758	410.835	-121.923
1179	6	1180	167.393	132.028	-35.3657
1180	6	1181	145.365	119.885	-25.4808
1181	6	1182	31.25	11.75	-19.5
1182	6	1183	317.727	205.754	-111.973
1183	6	1184	326.897	245.356	-81.5405
1184	6	1185	293.277	197.403	-95.874
1185	6	1186	330.042	283.958	-46.0849
1186	6	1187
1187	6	1188	107.391	68.0435	-39.3478
1188	6	1189	18	1	-17
1189	6	1190	249.115	170.367	-78.7486
1190	6	1191	12.3333	6.66667	-5.66667
1191	6	1192	499.848	434.236	-65.6119
1192	6	1193	327.694	226.823	-100.871
1193	6	1194	14.8333	8	-6.83333
1194	6	1195	111.034	88.8621	-22.1724
1195	6	1196	341.419	238.421	-102.998
1196	6	1197	170.552	122.281	-48.2714
1197	6	1198	419.166	330.957	-88.2093
1198	6	1199	422	348.803	-73.197
1199	6	1200	184.032	110.303	-73.7297
1200	6	1201	78.36	40.28	-38.08
1201	6	1202	133.923	85.3462	-48.5769
1202	6	1203	440.812	314.62	-126.192
1203	6	1204	53.3043	44.913	-8.3913
1204	6	1205	224.504	164.797	-59.7077
1205	6	1206	232.146	173.364	-58.7828
1206	6	1207	355.225	261.251	-93.9733
1207	6	1208
1208	6	1209
1209	6	1210
1210	6	1211	503.232	428.967	-74.2651
1211	6	1212	25	228	203
1212	6	1213	192.189	142.377	-49.8113
1213	6	1214	342.359	279.418	-62.941
1214	6	1215	16.1667	9.91667	-6.25
1215	6	1216	307.987	203.894	-104.093
1216	6	1217	185.729	164.278	-21.451
1217	6	1218	143.754	92.1856	-51.5682
1218	6	1219	218.188	167.048	-51.1394
1219	6	1220	204.191	159.465	-44.7256
1220	6	1221	103.196	68.2391	-34.9565
1221	6	1222	222.487	162.043	-60.4438
1222	6	1223	168.96	143.382	-25.5785
1223	6	1224	170.325	136.465	-33.8598
1224	6	1225	127.754	107.174	-20.5797
1225	6	1226	197.902	130.56	-67.342
1226	6	1227	257.056	176.594	-80.4622
1227	6	1228	72.3617	56.8191	-15.5426
1228	6	1229
1229	6	1230	186.407	87.5741	-98.8333
1230	6	1231	84.6706	70.0824	-14.5882
1231	6	1232	71.04	78.36	7.32
1232	6	1233	135.337	73.099	-62.2376
1233	6	1234	592.089	430.201	-161.889
1234	6	1235	799.5	914.5	115
1235	6	1236	31.6	29.5	-2.1
1236	6	1237	128.849	88.717	-40.1321
1237	6	1238	295.702	208.421	-87.2804
1238	6	1239	48.8667	45	-3.86667
1239	6	1240	244.285	155.933	-88.3523
1240	6	1241	91	35.6	-55.4
1241	6	1242	272.07	191.216	-80.8543
1242	6	1243
1243	6	1244	201.088	155.428	-45.6608
1244	6	1245	253.932	192.613	-61.3185
1245	6	1246
1246	6	1247	57.5172	53	-4.51724
1247	6	1248	50.9804	42.4902	-8.4902
1248	6	1249	160.378	116.358	-44.0208
1249	6	1250	106.333	20.75	-85.5833
1250	6	1251	141.028	109.986	-31.0423
1251	6	1252	103.2	56.5111	-46.6889
1252	6	1253	273.565	166.44	-107.125
1253	6	1254	104.483	67.3306	-37.1529
1254	6	1255	128.664	83.0073	-45.6569
1255	6	1256	249.722	192.022	-57.6997
1256	6	1257	1	0	-1
1257	6	1258	120.525	91.9209	-28.6043
1258	6	1259	25	0.5	-24.5
1259	6	1260	109.588	75.7526	-33.8351
1260	6	1261
1261	6	1262	183.969	137.408	-46.5614
1262	6	1263
1263	6	1264	455.008	345.418	-109.589
1264	6	1265	304.708	184.454	-120.254
1265	6	1266	44.5882	29.5294	-15.0588
1266	6	1267	285.3	230.526	-54.7737
1267	6	1268	82.3117	62.9481	-19.3636
1268	6	1269	219.983	183.786	-36.1965
1269	6	1270
1270	6	1271	118.83	83.5638	-35.266
1271	6	1272	1.5	3	1.5
1272	6	1273	279.687	222.193	-57.4937
1273	6	1274	176.995	122.933	-54.0615
1274	6	1275	339.417	258.561	-80.8562
1275	6	1276	322.818	235.007	-87.811
1276	6	1277	242.418	160.967	-81.4507
1277	6	1278	291.757	204.954	-86.8029
1278	6	1279	250.348	190.719	-59.6295
1279	6	1280	88.0312	66.0938	-21.9375
1280	6	1281	527.5	100	-427.5
1281	6	1282	236.891	154.004	-82.8877
1282	6	1283	147.729	92.3898	-55.339
1283	6	1284	11.3333	4	-7.33333
1284	6	1285	416.153	320.569	-95.5834
1285	6	1286	282.616	198.494	-84.1216
1286	6	1287	342.606	257.549	-85.0567
1287	6	1288	67.8065	31.1935	-36.6129
1288	6	1289	343.15	274.342	-68.8076
1289	6	1290	386.662	330.416	-56.2466
1290	6	1291	168.707	96.96	-71.7467
1291	6	1292	149.128	93.4141	-55.7137
1292	6	1293	39.7333	11.6	-28.1333
1293	6	1294	4.75	9.5	4.75
1294	6	1295	295.165	200.304	-94.8612
1295	6	1296	205.627	108.99	-96.6373
1296	6	1297	191.816	149.247	-42.5693
1297	6	1298	5	6.25	1.25
1298	6	1299	269.995	181.765	-88.2304
1299	6	1300	99.9268	39.0244	-60.9024
1300	6	1301	189.657	145.87	-43.787
1301	6	1302	125.755	71.5714	-54.1837
1302	6	1303	66.6111	40.0278	-26.5833
1303	6	1304
1304	6	1305	67.55	47.25	-20.3
1305	6	1306	246.309	183.027	-63.2818
1306	6	1307	263.738	208.688	-55.0505
1307	6	1308	325.608	212.601	-113.007
1308	6	1309	197.227	164.286	-32.9414
1309	6	1310	184.113	140.248	-43.8652
1310	6	1311	30.3333	44	13.6667
1311	6	1312	277.54	189.882	-87.6578
1312	6	1313	113.922	62.7662	-51.1558
1313	6	1314	255.478	185.239	-70.2392
1314	6	1315	272.606	220.609	-51.9975
1315	6	1316
1316	6	1317	320.344	240.032	-80.3118
1317	6	1318	75.4545	67.5758	-7.87879
1318	6	1319	108.284	66.358	-41.9259
1319	6	1320
1320	6	1321
1321	6	1322	240.571	87.8571	-152.714
1322	6	1323	303.154	217.444	-85.7098
1323	6	1324	107.724	74.9655	-32.7586
1324	6	1325	253.52	198.287	-55.2322
1325	6	1326	172.059	118.549	-53.5098
1326	6	1327	189.326	126.774	-62.5517
1327	6	1328	156.919	119.237	-37.6822
1328	6	1329	453.736	355.69	-98.0461
1329	6	1330	127.164	88.2705	-38.8934
1330	6	1331	276.475	200.048	-76.4264
1331	6	1332	503.159	361.676	-141.484
1332	6	1333	159	117.602	-41.3978
1333	6	1334
1334	6	1335	45.4694	26.551	-18.9184
1335	6	1336	435.537	343.838	-91.6993
1336	6	1337	42.4545	33.1818	-9.27273
1337	6	1338	208.467	135.096	-73.3712
1338	6	1339	186.65	136.357	-50.293
1339	6	1340	296.183	207.575	-88.6077
1340	6	1341	158	0	-158
1341	6	1342	325.026	232.862	-92.1641
1342	6	1343	223.528	162.076	-61.4517
1343	6	1344
1344	6	1345	436.35	347.234	-89.1161
1345	6	1346	249.915	183.162	-66.7537
1346	6	1347	280.735	195.357	-85.3778
1347	6	1348	159.224	116.795	-42.4291
1348	6	1349	89.8889	37.0889	-52.8
1349	6	1350	23.3333	13.3333	-10
1350	6	1351	0	0	0
1351	6	1352	598	308.333	-289.667
1352	6	1353	250.859	170.901	-79.9573
1353	6	1354	475.604	361.624	-113.98
1354	6	1355	261.528	215.858	-45.6698
1355	6	1356	351.118	269.552	-81.5656
1356	6	1357	198.619	149.875	-48.744
1357	6	1358
1358	6	1359	8.33333	3.53333	-4.8
1359	6	1360	145.745	75.0472	-70.6981
1360	6	1361
1361	6	1362	89.6571	59.5771	-30.08
1362	6	1363	62.6765	42.8529	-19.8235
1363	6	1364	289.61	178.473	-111.137
1364	6	1365	241.447	180.525	-60.9225
1365	6	1366	34.6316	32.7368	-1.89474
1366	6	1367
1367	6	1368	465.031	380.595	-84.4357
1368	6	1369	85.8	51.4667	-34.3333
1369	6	1370	456.502	333.842	-122.66
1370	6	1371	180.69	132.246	-48.4439
1371	6	1372	337.781	209.575	-128.206
1372	6	1373	116.476	77.4217	-39.0542
1373	6	1374
1374	6	1375	118.564	97.5897	-20.9744
1375	6	1376	250.201	201.373	-48.8284
1376	6	1377	1	4	3
1377	6	1378	184.4	88.96	-95.44
1378	6	1379	456.614	335.268	-121.345
1379	6	1380	275.321	197.562	-77.7591
1380	6	1381	312.611	241.38	-71.2311
1381	6	1382
1382	6	1383	136.857	90.083	-46.7736
1383	6	1384	178.349	128.355	-49.9935
1384	6	1385	233.451	191.814	-41.6372
1385	6	1386
1386	6	1387	302.945	252.449	-50.496
1387	6	1388	178.533	150.436	-28.0972
1388	6	1389	311.24	225.287	-85.9521
1389	6	1390	220.622	165.753	-54.8689
1390	6	1391	83.0938	48.4375	-34.6562
1391	6	1392	225.376	174.988	-50.3883
1392	6	1393	301.97	206.606	-95.3631
1393	6	1394	256.2	188.104	-68.0967
1394	6	1395	11	1	-10
1395	6	1396	246.783	160.691	-86.0926
1396	6	1397	126.015	78.597	-47.4179
1397	6	1398	327.563	210.335	-117.228
1398	6	1399	65.7692	68.3846	2.61538
1399	6	1400	343.947	250.196	-93.7514
1400	6	1401	306.858	227.43	-79.428
1401	6	1402	201.643	170.301	-31.3421
1402	6	1403	87.0391	65.8203	-21.2188
1403	6	1404	370.603	319.008	-51.5955
1404	6	1405	42.0196	36.8039	-5.21569
1405	6	1406	305.292	230.369	-74.9231
1406	6	1407	351.186	254.793	-96.3939
1407	6	1408	135.124	94.708	-40.4161
1408	6	1409	229.188	156.696	-72.492
1409	6	1410	98.7569	64.8194	-33.9375
1410	6	1411	230.706	166.642	-64.0642
1411	6	1412
1412	6	1413
1413	6	1414	136.611	60.3333	-76.2778
1414	6	1415	12	4	-8
1415	6	1416	0	0	0
1416	6	1417	160.793	107.64	-53.1532
1417	6	1418	186.422	135.059	-51.363
1418	6	1419	61.0909	22	-39.0909
1419	6	1420	43.625	26.3333	-17.2917
1420	6	1421	342.802	267.634	-75.1682
1421	6	1422	111.034	63.5057	-47.5287
1422	6	1423	169.632	74.9474	-94.6842
1423	6	1424	500.418	388.685	-111.733
1424	6	1425	150.62	97.3478	-53.2725
1425	6	1426	371.235	285.076	-86.1588
1426	6	1427	153.989	110.444	-43.5444
1427	6	1428	156.914	114.762	-42.1524
1428	6	1429
1429	6	1430	167.642	98.5739	-69.0682
1430	6	1431	24.6875	14.2188	-10.4688
1431	6	1432	303.44	240.43	-63.0096
1432	6	1433	369.38	309.008	-60.3717
1433	6	1434	219.025	180.459	-38.5665
1434	6	1435	1.5	2	0.5
1435	6	1436	208.739	140.769	-67.9699
1436	6	1437	222.103	170.434	-51.6688
1437	6	1438	61.0476	34.8333	-26.2143
1438	6	1439	185.076	128.195	-56.8811
1439	6	1440	125.032	70.0873	-54.9444
1440	6	1441	81.8	52.48	-29.32
1441	6	1442	263.233	189.496	-73.737
1442	6	1443	278.78	221.822	-56.9581
1443	6	1444	242.18	187.286	-54.8947
1444	6	1445
1445	6	1446	3	2.33333	-0.666667
1446	6	1447	273.99	203.743	-70.2468
1447	6	1448	1	17	16
1448	6	1449	22.25	12.0625	-10.1875
1449	6	1450	16.0714	24.0714	8
1450	6	1451	78.7143	32.8095	-45.9048
1451	6	1452	266.52	178.436	-88.0841
1452	6	1453	116.899	78.9147	-37.9845
1453	6	1454	295.189	243.118	-52.0703
1454	6	1455	568.756	466.143	-102.613
1455	6	1456
1456	6	1457	114.413	97.9365	-16.4762
1457	6	1458	212.73	156.095	-56.6351
1458	6	1459	17.6667	22.6667	5
1459	6	1460	410.924	343.702	-67.2211
1460	6	1461	164.798	122.003	-42.7947
1461	6	1462	268.357	201.605	-66.7521
1462	6	1463	499.6	389.306	-110.293
1463	6	1464	125.688	74.1294	-51.5588
1464	6	1465	234.274	163.965	-70.309
1465	6	1466	16.25	15.25	-1
1466	6	1467	130	94.7234	-35.2766
1467	6	1468	205.994	130.936	-75.0581
1468	6	1469	459.343	354.031	-105.312
1469	6	1470	117.589	69.8219	-47.7671
1470	6	1471	90.1136	53.6591	-36.4545
1471	6	1472	146.415	80.3259	-66.0889
1472	6	1473	110.701	88.806	-21.8955
1473	6	1474	343.798	287.151	-56.647
1474	6	1475	66.2174	35.1652	-31.0522
1475	6	1476	26.4545	20	-6.45455
1476	6	1477	235.545	153.336	-82.2091
1477	6	1478	34.8	15.4	-19.4
1478	6	1479	18.6667	24.6667	6
1479	6	1480	80.25	63.6458	-16.6042
1480	6	1481	122.377	94.5584	-27.8182
1481	6	1482	449.706	342.178	-107.528
1482	6	1483	37.7	43.2	5.5
1483	6	1484	334.546	257.058	-77.4878
1484	6	1485
1485	6	1486	428.083	357.249	-70.8339
1486	6	1487	240.574	171.116	-69.4581
1487	6	1488	304.589	226.657	-77.9315
1488	6	1489	5	14	9
1489	6	1490	431.941	342.413	-89.5275
1490	6	1491	9.66667	2.66667	-7
1491	6	1492	31	47.1667	16.1667
1492	6	1493
1493	6	1494	294.404	209.505	-84.8993
1494	6	1495	218.027	158.342	-59.6844
1495	6	1496	339.678	276.645	-63.0328
1496	6	1497	14	1.5	-12.5
1497	6	1498	456.98	357.682	-99.2979
1498	6	1499	323.082	229.108	-93.9742
1499	6	1500	108.424	77	-31.4242
1500	6	1501	396.496	323.128	-73.368
1501	6	1502	213.606	165.738	-47.8674
1502	6	1503	126.377	69.4906	-56.8868
1503	6	1504	114.352	81.467	-32.8846
1504	6	1505	119.611	84.458	-35.1527
1505	6	1506	294.456	212.982	-81.4735
1506	6	1507	128.902	105.143	-23.7594
1507	6	1508	192.568	148.939	-43.6288
1508	6	1509	160.37	160.63	0.259259
1509	6	1510
1510	6	1511
1511	6	1512	316.62	202.515	-114.104
1512	6	1513	152.225	112.88	-39.3445
1513	6	1514	2.66667	9.33333	6.66667
1514	6	1515	294.628	206.902	-87.7256
1515	6	1516	194.174	129.275	-64.8991
1516	6	1517	289.5	157.57	-131.93
1517	6	1518	174.556	59.3333	-115.222
1518	6	1519	64.2571	47.0571	-17.2
1519	6	1520	162.191	120.344	-41.8473
1520	6	1521	100.021	77.2292	-22.7917
1521	6	1522	257.233	188.775	-68.4589
1522	6	1523	171.099	120.872	-50.2266
1523	6	1524	5.75	4.75	-1
1524	6	1525	16	4	-12
1525	6	1526	390.486	303.691	-86.795
1526	6	1527	158.237	122.882	-35.3548
1527	6	1528	48.625	26.25	-22.375
1528	6	1529	1	0	-1
1529	6	1530	136.908	92.0038	-44.9046
1530	6	1531	92.75	51.4444	-41.3056
1531	6	1532	127.333	85.3918	-41.9415
1532	6	1533	180.214	108.786	-71.4273
1533	6	1534	218.173	168.312	-49.8612
1534	6	1535	374.06	311.254	-62.8054
1535	6	1536	231.629	149.236	-82.3933
1536	6	1537	230.589	161.347	-69.242
1537	6	1538	171.74	110.691	-61.0497
1538	6	1539	158.109	93.3109	-64.7983
1539	6	1540	342.856	235.35	-107.506
1540	6	1541	217.292	176.147	-41.1448
1541	6	1542	16	8.33333	-7.66667
1542	6	1543	213.852	160.51	-53.3429
1543	6	1544	335.456	230.875	-104.581
1544	6	1545	304.473	245.643	-58.83
1545	6	1546
1546	6	1547	246.661	151.771	-94.8903
1547	6	1548	211.809	141.276	-70.5329
1548	6	1549	135.915	75.3099	-60.6056
1549	6	1550	125.892	92.15	-33.7417
1550	6	1551	35.6667	4.33333	-31.3333
1551	6	1552	146.285	106.219	-40.0662
1552	6	1553	170.806	112.698	-58.1078
1553	6	1554	360.253	298.494	-61.7592
1554	6	1555	331.038	215.656	-115.381
1555	6	1556	114.64	54.8721	-59.7674
1556	6	1557	251.091	198.843	-52.2472
1557	6	1558
1558	6	1559	0	0	0
1559	6	1560	83.6364	59.8571	-23.7792
1560	6	1561	205.766	147.012	-58.7545
1561	6	1562	227.515	183.482	-44.0333
1562	6	1563	142.725	91.825	-50.9
1563	6	1564	79.3505	74.8144	-4.53608
1564	6	1565	522.867	412.088	-110.779
1565	6	1566	270.318	210.322	-59.9958
1566	6	1567	121.233	59.1833	-62.05
1567	6	1568	84.2642	56.3019	-27.9623
1568	6	1569	46.6667	41.1667	-5.5
1569	6	1570	236.835	172.91	-63.9246
1570	6	1571
1571	6	1572	504.448	391.745	-112.704
1572	6	1573	102.492	59.7541	-42.7377
1573	6	1574
1574	6	1575	313.944	220.728	-93.216
1575	6	1576	291.106	222.347	-68.7595
1576	6	1577	509.891	362.007	-147.884
1577	6	1578	242.672	180.99	-61.6821
1578	6	1579	0	0	0
1579	6	1580	63.2632	41.1579	-22.1053
1580	6	1581	118.609	66.3841	-52.2246
1581	6	1582	163.738	121.286	-42.4524
1582	6	1583	366.096	254.321	-111.775
1583	6	1584	398.107	268.727	-129.38
1584	6	1585	99.5333	59.9111	-39.6222
1585	6	1586	103.415	73.3415	-30.0732
1586	6	1587	212.158	169.09	-43.0681
1587	6	1588	316.699	240.646	-76.0537
1588	6	1589	169.996	118.127	-51.8692
1589	6	1590	146.055	108.795	-37.2598
1590	6	1591
1591	6	1592	176.548	128.637	-47.9113
1592	6	1593	359.545	256.91	-102.636
1593	6	1594
1594	6	1595	509.02	438.467	-70.5534
1595	6	1596	75.2293	56.8089	-18.4204
1596	6	1597	491.913	376.236	-115.677
1597	6	1598
1598	6	1599	42.4231	25.8077	-16.6154
1599	6	1600	109	4	-105
1600	6	1601
1601	6	1602	195.259	117.701	-77.5578
1602	6	1603	55.3333	17.5	-37.8333
1603	6	1604
1604	6	1605	77.4286	41.5857	-35.8429
1605	6	1606	8.66667	18	9.33333
1606	6	1607	504.157	442.154	-62.0022
1607	6	1608
1608	6	1609	371.14	284.847	-86.2926
1609	6	1610	177.892	140.179	-37.7125
1610	6	1611	62.875	27.0625	-35.8125
1611	6	1612	43.5946	28.4324	-15.1622
1612	6	1613	115.725	98.6375	-17.0875
1613	6	1614	164.79	124.581	-40.2097
1614	6	1615	148.415	98.4322	-49.9831
1615	6	1616	9.42857	9.28571	-0.142857
1616	6	1617	299.109	232.074	-67.0358
1617	6	1618	414.077	337.133	-76.9442
1618	6	1619	124.113	94.0536	-30.0595
1619	6	1620	112.13	92.2174	-19.913
1620	6	1621	500.16	368.483	-131.676
1621	6	1622	191.615	141.227	-50.388
1622	6	1623	422.051	317.879	-104.172
1623	6	1624	10.75	7	-3.75
1624	6	1625	9.66667	10.6	0.933333
1625	6	1626	339.299	236.953	-102.346
1626	6	1627	56.8889	58.9444	2.05556
1627	6	1628
1628	6	1629	23.5385	13.5385	-10
1629	6	1630	300.862	180.409	-120.453
1630	6	1631	143.658	87.009	-56.6486
1631	6	1632	277.385	188.675	-88.7097
1632	6	1633	93.0625	61.4375	-31.625
1633	6	1634	136.566	87.1172	-49.4483
1634	6	1635
1635	6	1636	291.192	193.692	-97.5
1636	6	1637	67.6667	34.7451	-32.9216
1637	6	1638	260.766	187.418	-73.3475
1638	6	1639	282.143	200.916	-81.2275
1639	6	1640	414.895	319.537	-95.3581
1640	6	1641	215.837	150.995	-64.8416
1641	6	1642
1642	6	1643	431.64	343.043	-88.5971
1643	6	1644	122.509	75.6842	-46.8246
1644	6	1645	406.157	320.327	-85.8297
1645	6	1646	12	11.1667	-0.833333
1646	6	1647	168.384	133.4	-34.9843
1647	6	1648	268.012	226.847	-41.1647
1648	6	1649	91.3333	35.6667	-55.6667
1649	6	1650	155.648	103.376	-52.272
1650	6	1651	284.828	195.6	-89.228
1651	6	1652	125.018	81.0357	-43.9821
1652	6	1653	124.582	76.7397	-47.8425
1653	6	1654	118.871	105.506	-13.3652
1654	6	1655	217.503	156.866	-60.6374
1655	6	1656	133.264	95.3129	-37.9509
1656	6	1657
1657	6	1658	261.216	188.356	-72.8601
1658	6	1659	127.914	100.343	-27.5714
1659	6	1660	13	2.33333	-10.6667
1660	6	1661	100.238	75.1878	-25.0497
1661	6	1662	8.6	11.8	3.2
1662	6	1663	353.178	278.807	-74.3713
1663	6	1664	172.531	143.908	-28.6224
1664	6	1665	8.36364	4.63636	-3.72727
1665	6	1666	267.782	167.509	-100.273
1666	6	1667	565.832	441.297	-124.535
1667	6	1668	137.798	99.0245	-38.773
1668	6	1669
1669	6	1670	450.197	373.352	-76.8448
1670	6	1671
1671	6	1672	240.575	158.086	-82.489
1672	6	1673	384.037	263.947	-120.09
1673	6	1674	103.055	57.7534	-45.3014
1674	6	1675	26	0	-26
1675	6	1676	327.477	230.055	-97.4221
1676	6	1677	151.048	110.024	-41.0242
1677	6	1678	474.93	334.586	-140.344
1678	6	1679	1	0	-1
1679	6	1680	154.901	113.294	-41.6075
1680	6	1681	16.8571	12.4286	-4.42857
1681	6	1682	220.852	168.043	-52.8084
1682	6	1683	271.13	161.692	-109.438
1683	6	1684	21	1	-20
1684	6	1685
1685	6	1686	362.775	270.709	-92.0663
1686	6	1687	11.6	11.4	-0.2
1687	6	1688	306.658	259.04	-47.618
1688	6	1689	176.619	120.959	-55.6598
1689	6	1690	1	0	-1
1690	6	1691	384.646	272.948	-111.698
1691	6	1692
1692	6	1693	203.649	149.327	-54.3218
1693	6	1694	113.503	77.8453	-35.6575
1694	6	1695	547.25	396.566	-150.684
1695	6	1696
1696	6	1697	325.735	233.206	-92.5285
1697	6	1698	209.295	127.489	-81.8058
1698	6	1699	147.011	76.4737	-70.5368
1699	6	1700	387.369	317.496	-69.8727
1700	6	1701	155.099	121.703	-33.3956
1701	6	1702	118.466	87.6164	-30.8493
1702	6	1703	117.378	75.1633	-42.2143
1703	6	1704	101.872	70.2949	-31.5769
1704	6	1705	46.25	24.55	-21.7
1705	6	1706	174.609	134.195	-40.4138
1706	6	1707	203.036	192.565	-10.4712
1707	6	1708	190.874	122.497	-68.3775
1708	6	1709	271.7	197.271	-74.4286
1709	6	1710	121.913	80.7667	-41.1467
1710	6	1711	27	18.75	-8.25
1711	6	1712	560.408	456.872	-103.536
1712	6	1713
1713	6	1714	144.519	86.8062	-57.7132
1714	6	1715	35.8158	32.6053	-3.21053
1715	6	1716	139.217	84.0843	-55.1325
1716	6	1717	58.5333	35.2667	-23.2667
1717	6	1718	139.714	51.6857	-88.0286
1718	6	1719	194.93	122.004	-72.9254
1719	6	1720	171.75	115.42	-56.3304
1720	6	1721	91.1319	83.6484	-7.48352
1721	6	1722	238.546	145.331	-93.2154
1722	6	1723
1723	6	1724	255.776	174.208	-81.5687
1724	6	1725	213.536	130.062	-83.4745
1725	6	1726	93.0339	64.2797	-28.7542
1726	6	1727	482.005	359.847	-122.159
1727	6	1728	108.156	57.0889	-51.0667
1728	6	1729	306.29	224.95	-81.339
1729	6	1730
1730	6	1731	231.218	168.24	-62.9773
1731	6	1732	104.545	88.2879	-16.2576
1732	6	1733	82.5455	63.1212	-19.4242
1733	6	1734	399.217	319.688	-79.5294
1734	6	1735	52.6786	30.4643	-22.2143
1735	6	1736	149.127	94.5094	-54.6179
1736	6	1737
1737	6	1738	186.996	141.711	-45.2849
1738	6	1739	57.2727	39.4091	-17.8636
1739	6	1740	184.669	127.462	-57.2077
1740	6	1741
1741	6	1742	150.856	115.011	-35.8457
1742	6	1743	478.906	378.709	-100.197
1743	6	1744	310.59	227.906	-82.6835
1744	6	1745	315.253	218.995	-96.2581
1745	6	1746	8.75	7.375	-1.375
1746	6	1747
1747	6	1748	180.06	111.132	-68.9274
1748	6	1749	158	114.061	-43.9394
1749	6	1750	234.44	184.633	-49.8071
1750	6	1751	6	2.1	-3.9
1751	6	1752	379.114	306.492	-72.6217
1752	6	1753
1753	6	1754	313.635	223.473	-90.1614
1754	6	1755	115.755	84.6431	-31.1115
1755	6	1756	332.833	245.839	-86.9944
1756	6	1757	181.074	133.583	-47.4914
1757	6	1758	189.842	141.851	-47.9907
1758	6	1759	107.429	76.2637	-31.1648
1759	6	1760
1760	6	1761	350.861	262.852	-88.0097
1761	6	1762	232.068	179.829	-52.2387
1762	6	1763	294.763	220.602	-74.161
1763	6	1764	469.49	345.098	-124.392
1764	6	1765	35.1364	16.4545	-18.6818
1765	6	1766
1766	6	1767
1767	6	1768	59.5417	45.9375	-13.6042
1768	6	1769	462.51	382.548	-79.9625
1769	6	1770	118.667	72.7812	-45.8854
1770	6	1771
1771	6	1772	142.585	95.0882	-47.4967
1772	6	1773	85.6628	43.6628	-42
1773	6	1774	189.95	119.981	-69.9686
1774	6	1775	102.5	39.4	-63.1
1775	6	1776	230.273	136.18	-94.0925
1776	6	1777	215.439	167.845	-47.5935
1777	6	1778	209.388	147.221	-62.1673
1778	6	1779	251.793	202.409	-49.3842
1779	6	1780	218.141	112.556	-105.585
1780	6	1781	251.559	171.138	-80.4205
1781	6	1782	148.733	92.4521	-56.2808
1782	6	1783	220.926	166.259	-54.6674
1783	6	1784	291.713	233.777	-57.9364
1784	6	1785	287.282	197.744	-89.5389
1785	6	1786	187.996	133.467	-54.529
1786	6	1787	194.382	140.191	-54.1908
1787	6	1788	251.966	185.415	-66.5518
1788	6	1789	166.882	122.014	-44.8681
1789	6	1790	458.447	365.573	-92.874
1790	6	1791
1791	6	1792	271.924	196.175	-75.7489
1792	6	1793	111.03	83.4	-27.63
1793	6	1794	77.75	50.6071	-27.1429
1794	6	1795	203.375	154.757	-48.6176
1795	6	1796	420.079	250.916	-169.163
1796	6	1797
1797	6	1798	49.6154	26.0769	-23.5385
1798	6	1799	148.723	109.124	-39.5984
1799	6	1800	3.33333	4.66667	1.33333
1800	6	1801	491.499	394.888	-96.6112
1801	6	1802	132	36.7692	-95.2308
1802	6	1803	409.416	327.992	-81.4247
1803	6	1804
1804	6	1805	2.33333	1.33333	-1
1805	6	1806	663.663	536.242	-127.421
1806	6	1807	19.9643	20.25	0.285714
1807	6	1808	37.5417	24.1667	-13.375
1808	6	1809	187.547	147.624	-39.9234
1809	6	1810	283.493	218.154	-65.3397
1810	6	1811	90	91.6984	1.69841
1811	6	1812	433.038	347.638	-85.4003
1812	6	1813	256.362	190.163	-66.199
1813	6	1814	197.705	110.649	-87.0565
1814	6	1815	221.93	155.057	-66.8722
1815	6	1816	2	5	3
1816	6	1817	168.75	191	22.25
1817	6	1818	216.164	153.428	-62.736
1818	6	1819	188.608	122.579	-66.0297
1819	6	1820
1820	6	1821	476.519	363.858	-112.661
1821	6	1822	195.123	171.32	-23.8031
1822	6	1823	355.87	280.529	-75.3406
1823	6	1824	29.3333	10.0667	-19.2667
1824	6	1825	67.7627	48.1186	-19.6441
1825	6	1826	12.6667	5.44444	-7.22222
1826	6	1827	49.7429	24.5	-25.2429
1827	6	1828	250.305	174.209	-76.0961
1828	6	1829	129.141	89.6338	-39.507
1829	6	1830	229.261	188.734	-40.5266
1830	6	1831	477.034	397.7	-79.3341
1831	6	1832	50.4615	29.7692	-20.6923
1832	6	1833	228.575	182.466	-46.1089
1833	6	1834	311.756	253.146	-58.6098
1834	6	1835	214.548	150.189	-64.3588
1835	6	1836	205.248	138.637	-66.6115
1836	6	1837	469.774	362.054	-107.72
1837	6	1838	376.482	286.86	-89.6222
1838	6	1839	100.804	74.2745	-26.5294
1839	6	1840	248.841	173.769	-75.0718
1840	6	1841	188.386	116.187	-72.1992
1841	6	1842	84.6111	27.3333	-57.2778
1842	6	1843	509.393	381.513	-127.88
1843	6	1844
1844	6	1845	195.035	115.593	-79.4422
1845	6	1846	173.761	109.434	-64.327
1846	6	1847	86.875	78.75	-8.125
1847	6	1848	110.5	52.875	-57.625
1848	6	1849	346.276	208.927	-137.35
1849	6	1850	203.359	134.641	-68.719
1850	6	1851	174.025	171.722	-2.3038
1851	6	1852	22.625	30.5625	7.9375
1852	6	1853	233.802	157.243	-76.5589
1853	6	1854	7.6	11.8	4.2
1854	6	1855	383.454	269.084	-114.37
1855	6	1856	42.7188	29.4062	-13.3125
1856	6	1857	12	6	-6
1857	6	1858
1858	6	1859	270.343	207.75	-62.5932
1859	6	1860	86.8515	64.495	-22.3564
1860	6	1861	517.667	117.222	-400.444
1861	6	1862
1862	6	1863	27.0588	19.6471	-7.41176
1863	6	1864	443.83	353.574	-90.2557
1864	6	1865	226.322	165.989	-60.3333
1865	6	1866	309.411	238.467	-70.9447
1866	6	1867	160.938	94.8854	-66.0521
1867	6	1868	148.016	72.2742	-75.7419
1868	6	1869	128.8	21	-107.8
1869	6	1870
1870	6	1871	80.1364	29.9091	-50.2273
1871	6	1872	184.571	92.8095	-91.7619
1872	6	1873	35.5	29.5	-6
1873	6	1874	69	12	-57
1874	6	1875	48.7021	41.766	-6.93617
1875	6	1876	10.5	0.5	-10
1876	6	1877	153.5	74.3824	-79.1176
1877	6	1878	151.804	110.12	-41.6848
1878	6	1879	242.492	153.282	-89.2097
1879	6	1880	125.937	92.8987	-33.038
1880	6	1881	131.802	80.6543	-51.1481
1881	6	1882	158.166	112.638	-45.5276
1882	6	1883	332.288	263.033	-69.2552
1883	6	1884	3	4	1
1884	6	1885	267.502	219.169	-48.3333
1885	6	1886	371.154	278.768	-92.386
1886	6	1887	136.048	93.9904	-42.0577
1887	6	1888	671.435	536.241	-135.194
1888	6	1889	181.164	84.6182	-96.5455
1889	6	1890
1890	6	1891	479.6	385.458	-94.1417
1891	6	1892	216.476	159.37	-57.1058
1892	6	1893	206.69	148.557	-58.1325
1893	6	1894	492.457	410.39	-82.0671
1894	6	1895	147.474	64.7895	-82.6842
1895	6	1896
1896	6	1897	310.227	224.354	-85.8737
1897	6	1898
1898	6	1899	4.66667	0	-4.66667
1899	6	1900	16.7	17.2	0.5
1900	6	1901	333.772	246.097	-87.6752
1901	6	1902	3.4	4.3	0.9
1902	6	1903	240.854	196.965	-43.8886
1903	6	1904
1904	6	1905
1905	6	1906	188.2	39.88	-148.32
1906	6	1907	127.902	77.1538	-50.7483
1907	6	1908	350.397	303.447	-46.9497
1908	6	1909	212.4	180.511	-31.8889
1909	6	1910	69	59.3636	-9.63636
1910	6	1911	350.068	275.46	-74.608
1911	6	1912	353.091	299.583	-53.5081
1912	6	1913	344.833	284.909	-59.9238
1913	6	1914	2	0	-2
1914	6	1915	265.176	175.624	-89.551
1915	6	1916
1916	6	1917	0	0	0
1917	6	1918	216.852	188.749	-28.1027
1918	6	1919
1919	6	1920	155.625	47.5156	-108.109
1920	6	1921
1921	6	1922	234.74	183.215	-51.5254
1922	6	1923	172.537	116.378	-56.159
1923	6	1924	75.3509	62.9825	-12.3684
1924	6	1925	177.965	138.93	-39.0349
1925	6	1926
1926	6	1927	8	1.66667	-6.33333
1927	6	1928	40.3478	28.1304	-12.2174
1928	6	1929	250.819	172.36	-78.4592
1929	6	1930	156.79	119.045	-37.7448
1930	6	1931	342.084	247.439	-94.6453
1931	6	1932	155.693	110.734	-44.9583
1932	6	1933	246.145	177.738	-68.4071
1933	6	1934	417.645	359.129	-58.5161
1934	6	1935	35.6154	19	-16.6154
1935	6	1936	134.791	90.8372	-43.9535
1936	6	1937	24.625	11.75	-12.875
1937	6	1938	608.452	475.303	-133.149
1938	6	1939	98.4602	60.6195	-37.8407
1939	6	1940
1940	6	1941	218.786	139.956	-78.8294
1941	6	1942
1942	6	1943	67.0435	36.8261	-30.2174
1943	6	1944
1944	6	1945	232.928	145.283	-87.6448
1945	6	1946	289.79	227.193	-62.5967
1946	6	1947	81.9861	54.1667	-27.8194
1947	6	1948	365.84	297.613	-68.2275
1948	6	1949	161.562	102.466	-59.0962
1949	6	1950	186.795	122.179	-64.6158
1950	6	1951	110.047	93.6291	-16.4178
1951	6	1952	379.571	283.35	-96.2204
1952	6	1953	345.283	244.123	-101.159
1953	6	1954	373.297	269.278	-104.019
1954	6	1955	196.333	112.608	-83.7255
1955	6	1956	243.778	160.576	-83.202
1956	6	1957	109.844	68.3333	-41.5111
1957	6	1958	279.962	231.804	-48.1581
1958	6	1959	169.871	124.141	-45.73
1959	6	1960	235.026	166.778	-68.2483
1960	6	1961	123.995	92.5798	-31.4149
1961	6	1962	59.3571	27.0714	-32.2857
1962	6	1963	127.826	88.0744	-39.7521
1963	6	1964	320.241	214.907	-105.334
1964	6	1965	197.271	189.994	-7.27742
1965	6	1966	226.44	158.775	-67.6658
1966	6	1967	239.375	155.251	-84.1238
1967	6	1968	363.139	286.71	-76.4286
1968	6	1969	213.787	154.23	-59.5565
1969	6	1970	9.81818	10.7273	0.909091
1970	6	1971	116.386	82.9571	-33.4286
1971	6	1972	27.68	23.88	-3.8
1972	6	1973	171.25	115.548	-55.7019
1973	6	1974	283.545	212.644	-70.9005
1974	6	1975	190.746	128.077	-62.6689
1975	6	1976	37.7368	20.3158	-17.4211
1976	6	1977	519.938	425.658	-94.2808
1977	6	1978	318.129	217.644	-100.485
1978	6	1979	58.1176	39.2745	-18.8431
1979	6	1980	70	27.3333	-42.6667
1980	6	1981	276.375	219.922	-56.4537
1981	6	1982	480.241	357.877	-122.364
1982	6	1983	142.17	100.273	-41.8977
1983	6	1984	266.625	208.955	-57.6701
1984	6	1985	101.529	88.4706	-13.0588
1985	6	1986	85.9899	65.8586	-20.1313
1986	6	1987	446.63	333.073	-113.557
1987	6	1988	61.2105	31.2895	-29.9211
1988	6	1989	533.602	449.775	-83.8269
1989	6	1990	257.56	217.319	-40.241
1990	6	1991	17	3	-14
1991	6	1992	338.197	217.485	-120.712
1992	6	1993	197.145	135.881	-61.2642
1993	6	1994	176.776	122.884	-53.8919
1994	6	1995	178.376	91.5321	-86.844
1995	6	1996	156.011	91.2841	-64.7273
1996	6	1997	182.889	103	-79.8889
1997	6	1998	187.156	133.201	-53.9553
1998	6	1999	535.298	396.718	-138.579
[truncated: 98,001 more rows]

## Sheet: Fig 12 - p-vals of Wilcoxon
The tables below contain the p-values for paired Wilcoxon signed-rank tests for comparison between the D-GEX with TAAFs (denoted as TAAF) and the plain D-GEX (denoted as D-GEX). For ease of presentation, the tests p-values are one-sided and reported for both variants.
Breast x Colon - TAAF < D-GEX
Score	12	16	20	24	28	32	36	40	50	60	80	100	120	140	160	200	300	400
f1_diff	1	1	1	1	1	1	1	1	1	1	1	1	1	1	1	1	1	1
f2_diff	1	1	1	1	1	1	1	1	1	1	1	1	1	1	1	1	1	1
f0.5_diff	1	1	1	1	1	1	1	1	1	1	1	1	1	1	1	1	1	1
accuracy_diff	1	1	1	1	1	1	1	1	1	1	1	1	1	1	1	1	1	1
mcc_diff	1	1	1	1	1	1	1	1	1	1	1	1	1	1	1	1	1	1
Breast x Colon - TAAF > D-GEX
Score	12	16	20	24	28	32	36	40	50	60	80	100	120	140	160	200	300	400
f1_diff	0	0	0	0	0	0	0	0	0	0	0	0	0	0	0	0	0	0
f2_diff	0	0	0	0	0	0	0	0	0	0	0	0	0	0	0	0	0	0
f0.5_diff	0	0	0	0	0	0	0	0	0	0	0	0	0	0	0	0	0	0
accuracy_diff	0	0	0	0	0	0	0	0	0	0	0	0	0	0	0	0	0	0
mcc_diff	0	0	0	0	0	0	0	0	0	0	0	0	0	0	0	0	0	0
Breast x Kidney - TAAF < D-GEX
Score	12	16	20	24	28	32	36	40	50	60	80	100	120	140	160	200	300	400
f1_diff	1	1	1	1	1	1	1	1	1	1	1	1	1	1	1	1	1	1
f2_diff	1	1	1	1	1	1	1	1	1	1	1	1	1	1	1	1	1	1
f0.5_diff	1	1	1	1	1	1	1	1	1	1	1	1	1	1	1	1	1	1
accuracy_diff	1	1	1	1	1	1	1	1	1	1	1	1	1	1	1	1	1	1
mcc_diff	1	1	1	1	1	1	1	1	1	1	1	1	1	1	1	1	1	1
Breast x Kidney - TAAF > D-GEX
Score	12	16	20	24	28	32	36	40	50	60	80	100	120	140	160	200	300	400
f1_diff	0	0	0	0	0	0	0	0	0	0	0	0	0	0	0	0	0	0
f2_diff	0	0	0	0	0	0	0	0	0	0	0	0	0	0	0	0	0	0
f0.5_diff	0	0	0	0	0	0	0	0	0	0	0	0	0	0	0	0	0	0
accuracy_diff	0	0	0	0	0	0	0	0	0	0	0	0	0	0	0	0	0	0
mcc_diff	0	0	0	0	0	0	0	0	0	0	0	0	0	0	0	0	0	0
Breast x Lung - TAAF < D-GEX
Score	12	16	20	24	28	32	36	40	50	60	80	100	120	140	160	200
f1_diff	1	1	1	1	1	1	1	1	1	1	1	1	1	1	1	1
f2_diff	1	1	1	1	1	1	1	1	1	1	1	1	1	1	1	1
f0.5_diff	1	1	1	1	1	1	1	1	1	1	1	1	1	1	1	1
accuracy_diff	1	1	1	1	1	1	1	1	1	1	1	1	1	1	1	1
mcc_diff	1	1	1	1	1	1	1	1	1	1	1	1	1	1	1	1
Breast x Lung - TAAF > D-GEX
Score	12	16	20	24	28	32	36	40	50	60	80	100	120	140	160	200
f1_diff	1.04315e-77	2.55847e-226	0	0	0	0	0	0	0	0	0	0	0	0	0	0
f2_diff	1.20178e-32	9.45838e-125	0	0	0	0	0	0	0	0	0	0	0	0	0	0
f0.5_diff	1.33191e-98	4.54811e-266	0	0	0	0	0	0	0	0	0	0	0	0	0	0
accuracy_diff	0	0	0	0	0	0	0	0	0	0	0	0	0	0	0	0
mcc_diff	9.86101e-80	3.17022e-208	0	0	0	0	0	0	0	0	0	0	0	0	0	0
Breast x Ovary - TAAF < D-GEX
Score	12	16	20	24	28	32	36	40	50	60	80	100	120	140	160	200	300
f1_diff	1	1	1	1	1	1	1	1	1	1	1	1	1	1	1	1	1
f2_diff	1	1	1	1	1	1	1	1	1	1	1	1	1	1	1	1	1
f0.5_diff	1	1	1	1	1	1	1	1	1	1	1	1	1	1	1	1	1
accuracy_diff	1	1	1	1	1	1	1	1	1	1	1	1	1	1	1	1	1
mcc_diff	1	1	1	1	1	1	1	1	1	1	1	1	1	1	1	1	1
Breast x Ovary - TAAF > D-GEX
Score	12	16	20	24	28	32	36	40	50	60	80	100	120	140	160	200	300
f1_diff	3.96508e-191	0	0	0	0	0	0	0	0	0	0	0	0	0	0	0	0
f2_diff	2.6675e-123	0	0	0	0	0	0	0	0	0	0	0	0	0	0	0	0
f0.5_diff	1.10709e-212	0	0	0	0	0	0	0	0	0	0	0	0	0	0	0	0
accuracy_diff	0	0	0	0	0	0	0	0	0	0	0	0	0	0	0	0	0
mcc_diff	1.28877e-159	0	0	0	0	0	0	0	0	0	0	0	0	0	0	0	0
Breast x Uterus - TAAF < D-GEX
Score	12	16	20	24	28	32	36	40	50	60	80	100	120	140	160	200
f1_diff	1	1	1	1	1	1	1	1	1	1	1	1	1	1	1	1
f2_diff	1	1	1	1	1	1	1	1	1	1	1	1	1	1	1	1
f0.5_diff	1	1	1	1	1	1	1	1	1	1	1	1	1	1	1	1
accuracy_diff	1	1	1	1	1	1	1	1	1	1	1	1	1	1	1	1
mcc_diff	1	1	1	1	1	1	1	1	1	1	1	1	1	1	1	1
Breast x Uterus - TAAF > D-GEX
Score	12	16	20	24	28	32	36	40	50	60	80	100	120	140	160	200
f1_diff	2.42886e-158	0	0	0	0	0	0	0	0	0	0	0	0	0	0	0
f2_diff	4.11089e-55	1.85035e-274	0	0	0	0	0	0	0	0	0	0	0	0	0	0
f0.5_diff	1.59011e-202	0	0	0	0	0	0	0	0	0	0	0	0	0	0	0
accuracy_diff	0	0	0	0	0	0	0	0	0	0	0	0	0	0	0	0
mcc_diff	4.45197e-115	0	0	0	0	0	0	0	0	0	0	0	0	0	0	0
Colon x Kidney - TAAF < D-GEX
Score	12	16	20	24	28	32	36	40	50	60	80	100	120	140	160	200	300	400
f1_diff	1	1	1	1	1	1	1	1	1	1	1	1	1	1	1	1	1	1
f2_diff	1	1	1	1	1	1	1	1	1	1	1	1	1	1	1	1	1	1
f0.5_diff	1	1	1	1	1	1	1	1	1	1	1	1	1	1	1	1	1	1
accuracy_diff	1	1	1	1	1	1	1	1	1	1	1	1	1	1	1	1	1	1
mcc_diff	1	1	1	1	1	1	1	1	1	1	1	1	1	1	1	1	1	1
Colon x Kidney - TAAF > D-GEX
Score	12	16	20	24	28	32	36	40	50	60	80	100	120	140	160	200	300	400
f1_diff	0	0	0	0	0	0	0	0	0	0	0	0	0	0	0	0	0	0
f2_diff	0	0	0	0	0	0	0	0	0	0	0	0	0	0	0	0	0	0
f0.5_diff	0	0	0	0	0	0	0	0	0	0	0	0	0	0	0	0	0	0
accuracy_diff	0	0	0	0	0	0	0	0	0	0	0	0	0	0	0	0	0	0
mcc_diff	0	0	0	0	0	0	0	0	0	0	0	0	0	0	0	0	0	0
Colon x Lung - TAAF < D-GEX
Score	12	16	20	24	28	32	36	40	50	60	80	100	120	140	160	200
f1_diff	1	1	1	1	1	1	1	1	1	1	1	1	1	1	1	1
f2_diff	1	1	1	1	1	1	1	1	1	1	1	1	1	1	1	1
f0.5_diff	1	1	1	1	1	1	1	1	1	1	1	1	1	1	1	1
accuracy_diff	1	1	1	1	1	1	1	1	1	1	1	1	1	1	1	1
mcc_diff	1	1	1	1	1	1	1	1	1	1	1	1	1	1	1	1
[truncated: 119 more rows]

## Sheet: Figs 11, 13, and 14
Link to the data
[truncated: 1 more rows]
